# Supplementary material for: Proteomic Identification of Bombyx mori Organelles Using the Engineered Ascorbate Peroxidase APEX and Development of Silkworm Organelle Proteome Database (SilkOrganPDB)
Source: Int J Mol Sci. 2021 May 10;22(9):5051. doi: 10.3390/ijms22095051 (PMC8126250; doi:10.3390/ijms22095051)
Supplement: Supplementary file 1 [file ijms-22-05051-s001.zip › Table_S1.xlsx]

## Sheet: Sheet1
Table S1. The identified nucleus proteins in silkworm BmE cells with engineered ascorbate peroxidase.
Protein ID	Annotation Database	Length	Log2 Fold Change	FDR P-value	Note
NP_001036837.1	GenBank	658	1.099	0.001362	gi:112984012 heat shock 70 kD protein cognate precursor
NP_001036881.1	GenBank	486	1.778	0.001317	gi:112983539 annexin B13
NP_001036888.1	GenBank	457	1.763	5e-06	gi:112983456 beta-tubulin
NP_001037003.1	GenBank	805	3.19	0	gi:112983322 transitional endoplasmic reticulum ATPase TER94
NP_001037021.1	GenBank	374	1.986	0.004524	gi:112983210 serine protease inhibitor 2
NP_001037083.1	GenBank	195	1.902	0.00052	gi:112982996 thiol peroxiredoxin
NP_001040158.1	GenBank	622	2.17	0.000242	gi:114050833 transketolase
NP_001040160.1	GenBank	473	1.95	0.000111	gi:114050831 uridine 5'-monophosphate synthase
NP_001040334.1	GenBank	622	2.047	0.001514	gi:114053001 ATP-binding cassette sub-family F member 2
NP_001040525.1	GenBank	483	1.626	0.00184	gi:114053253 6-phosphogluconate dehydrogenase
NP_001073348.1	GenBank	545	1.147	0.0004	gi:120444903 chaperonin
NP_001093309.1	GenBank	1308	2.613	1e-06	gi:153792023 MLE protein
NP_001103813.1	GenBank	703	1.694	9e-06	gi:160333253 P-element somatic inhibitor
NP_001157948.1	GenBank	1025	1.119	0.001934	gi:256773186 sarco/endoplasmic reticulum calcium ATPase
NP_001166192.1	GenBank	1230	2.166	0.000102	gi:289629216 coatomer protein complex subunit alpha
NP_001166829.1	GenBank	512	1.414	0.00266	gi:290562842 DEAD box polypeptide 5 isoform 2
NP_001180543.1	GenBank	1677	3.003	0	gi:302318908 dicer-2
NP_001182009.1	GenBank	888	1.488	0.003708	gi:304307739 tudor staphylococcus/micrococcal nuclease
NP_001268818.1	GenBank	944	2.158	6.3e-05	gi:530233623 puromycin-sensitive aminopeptidase-like
NP_001296553.1	GenBank	943	1.888	0.000198	gi:829569741 transient receptor potential cation channel protein painless
XP_004921642.1	GenBank	1969	2.937	0	gi:512885720 chromodomain-helicase-DNA-binding protein Mi-2 homolog
XP_004922531.1	GenBank	714	2.58	4e-06	gi:512890543 tRNA (cytosine(34)-C(5))-methyltransferase
XP_004922686.1	GenBank	983	2.244	0.001023	gi:512891448 RNA cytidine acetyltransferase
XP_004922826.1	GenBank	838	2.615	0	gi:512892015 host cell factor 1
XP_004922927.1	GenBank	775	1.868	0.003143	gi:512892422 inner nuclear membrane protein Man1
XP_004923175.1	GenBank	1282	2.65	0	gi:512893414 heterogeneous nuclear ribonucleoprotein U-like protein 1
XP_004923311.1	GenBank	773	1.4	0.002241	gi:512893951 AFG3-like protein 2
XP_004924160.1	GenBank	620	1.928	0	gi:512897468 ATP-dependent RNA helicase dbp2 isoform X2
XP_004924663.1	GenBank	2863	2.499	0	gi:512899511 E3 SUMO-protein ligase RanBP2
XP_004924786.1	GenBank	783	2.381	6.6e-05	gi:512900004 pre-rRNA-processing protein TSR1 homolog
XP_004925540.1	GenBank	1058	2.846	1e-06	gi:512903116 exportin-1
XP_004925552.1	GenBank	798	2.466	1e-06	gi:512903164 ribonucleoside-diphosphate reductase large subunit
XP_004926518.1	GenBank	1000	2.886	0	gi:512907740 poly [ADP-ribose] polymerase
XP_004926522.1	GenBank	766	2.151	0.001164	gi:512907757 dipeptidyl peptidase 3 isoform X1
XP_004926523.1	GenBank	721	2.06	0.00145	gi:512907761 dipeptidyl peptidase 3 isoform X2
XP_004927272.1	GenBank	966	2.254	5.8e-05	gi:512910851 exportin-2
XP_004928047.1	GenBank	1161	2.758	0	gi:512914060 vascular endothelial growth factor receptor 1 isoform X4
XP_004929125.1	GenBank	532	2.418	1e-06	gi:512918402 nucleolar protein 58 isoform X1
XP_004929126.1	GenBank	529	2.505	5.5e-05	gi:512918406 nucleolar protein 58 isoform X2
XP_004929906.1	GenBank	531	1.162	0.002252	gi:512921559 insulin-like growth factor 2 mRNA-binding protein 1 isoform X3
XP_004929907.1	GenBank	520	1.141	0.003578	gi:512921563 insulin-like growth factor 2 mRNA-binding protein 1 isoform X4
XP_004929908.1	GenBank	506	1.165	0.00236	gi:512921567 insulin-like growth factor 2 mRNA-binding protein 1 isoform X5
XP_004931987.1	GenBank	772	2.553	3e-06	gi:512930116 phospholipase A-2-activating protein
XP_004932003.1	GenBank	586	1.696	2.7e-05	gi:512930181 guanine nucleotide-binding protein-like 3 homolog
XP_004932625.1	GenBank	779	2.123	2e-05	gi:512932756 cullin-5
XP_004933279.1	GenBank	593	2.13	0.000737	gi:512935453 nucleolin
XP_012544346.1	GenBank	247	1.912	0.002537	gi:827542573 thiol peroxiredoxin isoform X1
XP_012544347.1	GenBank	233	1.897	0.002039	gi:827542575 thiol peroxiredoxin isoform X2
XP_012544350.1	GenBank	195	1.872	0.00382	gi:827542581 thiol peroxiredoxin isoform X3
XP_012544526.1	GenBank	823	1.607	1.9e-05	gi:827543030 extended synaptotagmin-1 isoform X2
XP_012544584.1	GenBank	662	2.262	0.000133	gi:827543251 ADP-ribosylation factor-like protein isoform X1
XP_012545114.1	GenBank	703	1.695	2e-06	gi:827545069 P-element somatic inhibitor isoform X1
XP_012546603.1	GenBank	880	2.795	0	gi:827548880 DNA replication licensing factor Mcm2 isoform X1
XP_012546846.1	GenBank	2364	3.332	0	gi:827549475 pre-mRNA-processing-splicing factor 8
XP_012546887.1	GenBank	455	1.799	0.001652	gi:827537350 C-terminal-binding protein isoform X1
XP_012546888.1	GenBank	455	1.756	0.004837	gi:827537352 C-terminal-binding protein isoform X1
XP_012546891.1	GenBank	455	1.791	0.001618	gi:827537354 C-terminal-binding protein isoform X1
XP_012546893.1	GenBank	455	1.809	0.001602	gi:827537356 C-terminal-binding protein isoform X1
XP_012546896.1	GenBank	455	1.812	0.002902	gi:827537358 C-terminal-binding protein isoform X1
XP_012546900.1	GenBank	455	1.824	0.002026	gi:827537360 C-terminal-binding protein isoform X1
XP_012547253.1	GenBank	1409	2.434	3e-06	gi:827550579 THO complex subunit 2 isoform X1
XP_012547254.1	GenBank	1323	2.465	5.3e-05	gi:827550581 THO complex subunit 2 isoform X2
XP_012547297.1	GenBank	1366	1.43	2.9e-05	gi:827550690 vascular endothelial growth factor receptor 1 isoform X1
XP_012547298.1	GenBank	1357	1.431	7e-06	gi:827550692 vascular endothelial growth factor receptor 1 isoform X2
XP_012547299.1	GenBank	1238	1.433	5e-06	gi:827550694 vascular endothelial growth factor receptor 1 isoform X3
XP_012547740.1	GenBank	960	1.093	0.001268	gi:827551782 heat shock 70 kD protein cognate isoform X1
XP_012548051.1	GenBank	1681	2.021	0.001009	gi:827552592 clathrin heavy chain isoform X1
XP_012550379.1	GenBank	944	2.046	1.4e-05	gi:827558488 puromycin-sensitive aminopeptidase-like isoform X1
XP_012551415.1	GenBank	622	2.012	0.004384	gi:827561203 ATP-binding cassette sub-family F member 2 isoform X1
XP_021201876.1	GenBank	618	1.446	0.000471	gi:1200716836 heterogeneous nuclear ribonucleoprotein Q
XP_021202505.1	GenBank	195	1.873	0.001538	gi:1200719026 thiol peroxiredoxin isoform X3
XP_021202546.1	GenBank	1541	1.247	1.9e-05	gi:1200712740 bifunctional glutamate/proline--tRNA ligase isoform X1
XP_021202550.1	GenBank	1473	1.238	0.00014	gi:1200712742 bifunctional glutamate/proline--tRNA ligase isoform X2
XP_021202645.1	GenBank	851	1.566	0.000157	gi:1200719534 extended synaptotagmin-1 isoform X1
XP_021203647.1	GenBank	780	2.345	8e-06	gi:1200722961 uncharacterized protein LOC101738884
XP_021204012.1	GenBank	2151	3.565	0	gi:1200724228 putative U5 small nuclear ribonucleoprotein 200 kDa helicase
XP_021204042.1	GenBank	3601	2.42	1e-05	gi:1200724350 talin-1
XP_021204517.1	GenBank	455	1.795	0.00139	gi:1200713458 C-terminal-binding protein isoform X1
XP_021204526.1	GenBank	455	1.788	0.000695	gi:1200713464 C-terminal-binding protein isoform X1
XP_021204838.1	GenBank	718	2.233	4.9e-05	gi:1200727119 dynamin-1-like protein
XP_021204916.1	GenBank	1154	2.686	3e-06	gi:1200727448 vascular endothelial growth factor receptor 1 isoform X5
XP_021205409.1	GenBank	1058	2.477	3.6e-05	gi:1200713804 la-related protein 1
XP_021206051.1	GenBank	615	1.128	0.00246	gi:1200731596 insulin-like growth factor 2 mRNA-binding protein 1 isoform X1
XP_021207451.1	GenBank	746	1.941	0	gi:1200736582 vesicle-fusing ATPase 1
XP_021207501.1	GenBank	940	1.988	0.002769	gi:1200736800 constitutive coactivator of PPAR-gamma-like protein 1
XP_021207651.1	GenBank	1249	2.605	0	gi:1200737325 DNA repair protein RAD50
XP_021208957.1	GenBank	775	1.858	0.004822	gi:1200715235 inner nuclear membrane protein Man1
XP_021208994.1	GenBank	1029	2.171	0.000395	gi:1200715334 importin-5
NP_001036841.1	GenBank	324	-	-	gi:112983958 Annexin IX isoform A
NP_001036845.1	GenBank	610	-	-	gi:112983948 meiotic recombination 11
NP_001036895.2	GenBank	402	-	-	gi:118918389 TIA1 cytotoxic granule-associated RNA binding protein
NP_001036909.1	GenBank	341	-	-	gi:112982695 activator of 90 kDa heat shock protein ATPase homolog 1
NP_001036918.1	GenBank	719	-	-	gi:112982871 minichromosome maintenance complex component 7
NP_001036938.1	GenBank	598	-	-	gi:112983132 replication protein A1
NP_001036957.1	GenBank	541	-	-	gi:112983280 Hsc70/Hsp90-organizing protein HOP
NP_001036970.1	GenBank	362	-	-	gi:112983418 glycerol-3-phosphate dehydrogenase-1
NP_001036984.1	GenBank	177	-	-	gi:112983420 heat shock protein hsp 19.9
NP_001036994.1	GenBank	204	-	-	gi:160333678 glutathione S-transferase sigma 2
NP_001036999.1	GenBank	199	-	-	gi:112983348 glutathione peroxidase
NP_001037009.1	GenBank	1547	-	-	gi:112983266 DNA topoisomerase 2
NP_001037050.1	GenBank	293	-	-	gi:112983104 caspase-1
NP_001037051.1	GenBank	738	-	-	gi:112983098 protein kinase, cGMP-dependent, type I
NP_001037108.1	GenBank	126	-	-	gi:112982865 profilin
NP_001037293.1	GenBank	343	-	-	gi:112983834 RNA-binding protein lark
NP_001037396.1	GenBank	676	-	-	gi:113676411 heat shock protein 70
NP_001037516.1	GenBank	332	-	-	gi:112984362 eukaryotic translation initiation factor 2 alpha subunit
NP_001037538.1	GenBank	160	-	-	gi:112982832 translation initiation factor 5A
NP_001037572.1	GenBank	172	-	-	gi:112982880 translationally-controlled tumor protein homolog
NP_001037668.1	GenBank	284	-	-	gi:112983082 cytosolic juvenile hormone binding protein 36 kDa subunit
NP_001040103.1	GenBank	167	-	-	gi:114051562 6-pyruvoyltetrahydropterin synthase
NP_001040131.1	GenBank	254	-	-	gi:114052242 glutathione S-transferase omega 1
NP_001040138.1	GenBank	386	-	-	gi:114050729 vacuolar ATPase subunit C
NP_001040165.1	GenBank	349	-	-	gi:114051596 adenosine kinase
NP_001040199.1	GenBank	119	-	-	gi:114051978 macrophage migration inhibitory factor
NP_001040257.1	GenBank	331	-	-	gi:114052561 cytosolic malate dehydrogenase
NP_001040262.1	GenBank	326	-	-	gi:114052643 nuclear migration protein nudC
NP_001040265.1	GenBank	154	-	-	gi:114052649 phosphohistidine phosphatase
NP_001040338.1	GenBank	415	-	-	gi:114053311 26S protease regulatory subunit 6B
NP_001040345.1	GenBank	286	-	-	gi:114052500 syndecan binding protein
NP_001040372.1	GenBank	188	-	-	gi:114051357 transgelin
NP_001040396.1	GenBank	225	-	-	gi:114051117 calcyphosphine isoform 2
NP_001040404.1	GenBank	126	-	-	gi:114050791 small nuclear ribonucleoprotein Sm D1
NP_001040416.1	GenBank	606	-	-	gi:114051598 leukotriene A-4 hydrolase
NP_001040418.1	GenBank	102	-	-	gi:114051632 LSM Sm-like protein family member
NP_001040466.1	GenBank	756	-	-	gi:114052306 alpha-esterase 48 isoform l
NP_001040480.1	GenBank	328	-	-	gi:114052575 protein phosphatase 1 catalytic subunit
NP_001040505.1	GenBank	179	-	-	gi:114053067 vacuolar protein sorting 29
NP_001040506.1	GenBank	297	-	-	gi:114053173 bmp-2 protein
NP_001040517.1	GenBank	245	-	-	gi:114052170 eukaryotic translation initiation factor 6
NP_001040518.1	GenBank	162	-	-	gi:114052370 S-phase kinase-associated protein
NP_001091757.1	GenBank	187	-	-	gi:148298654 small nuclear ribonucleoprotein polypeptide
NP_001091766.1	GenBank	364	-	-	gi:148298685 fructose 1,6-bisphosphate aldolase
NP_001091797.1	GenBank	419	-	-	gi:148298697 eukaryotic initiation factor 5C
NP_001091810.1	GenBank	362	-	-	gi:148298816 proteasome 26S non-ATPase subunit 4
NP_001091831.1	GenBank	433	-	-	gi:148298800 enolase
NP_001093081.1	GenBank	293	-	-	gi:151301179 nuclear Y/CCAAT-box binding factor C subunit NF/YC
NP_001093271.1	GenBank	430	-	-	gi:153791817 S-adenosyl-L-homocysteine hydrolase
NP_001093278.1	GenBank	148	-	-	gi:153792659 actin-depolymerizing factor 1
NP_001093319.1	GenBank	316	-	-	gi:153792009 heterogeneous nuclear ribonucleoprotein A1
NP_001103794.1	GenBank	239	-	-	gi:160333136 calcyphosphine isoform 1
NP_001108472.1	GenBank	451	-	-	gi:169234702 PM-Scl autoantigen-like protein
NP_001119705.1	GenBank	284	-	-	gi:187281361 transformer 2 isoform A
NP_001119706.1	GenBank	273	-	-	gi:187281367 transformer 2 isoform B
NP_001119707.1	GenBank	269	-	-	gi:187281373 transformer 2 isoform C
NP_001119708.1	GenBank	289	-	-	gi:187281391 transformer 2 isoform D
NP_001119709.1	GenBank	278	-	-	gi:187281421 transformer 2 isoform E
NP_001119710.1	GenBank	274	-	-	gi:187281433 transformer 2 isoform F
NP_001119723.1	GenBank	620	-	-	gi:187281809 kinesin-like protein Ncd
NP_001138802.1	GenBank	348	-	-	gi:223890174 JAB-MPN domain protein
NP_001153677.1	GenBank	628	-	-	gi:237649000 poly(A)-specific ribonuclease
NP_001157388.1	GenBank	733	-	-	gi:255652895 signal transducer and activator of transcription
NP_001161188.1	GenBank	438	-	-	gi:267844871 vacuolar protein sorting 4
NP_001165227.1	GenBank	740	-	-	gi:284520932 alpha-esterase 48 isoform s1
NP_001233145.1	GenBank	640	-	-	gi:350536745 71 kDa protein
NP_001243911.1	GenBank	4236	-	-	gi:379698877 survivin-1
NP_001243928.1	GenBank	628	-	-	gi:379698914 heat shock protein 68
NP_001244266.1	GenBank	375	-	-	gi:382546360 ribonucleoside diphosphate reductase small subunit
NP_001266320.1	GenBank	185	-	-	gi:525343123 dihydrofolate reductase-like
XP_004921784.1	GenBank	1150	-	-	gi:512886596 chromosome-associated kinesin KIF4 isoform X3
XP_004921870.1	GenBank	414	-	-	gi:512887118 cell growth-regulating nucleolar protein
XP_004921871.1	GenBank	414	-	-	gi:512887123 cell growth-regulating nucleolar protein
XP_004921977.1	GenBank	334	-	-	gi:512887768 dual specificity mitogen-activated protein kinase kinase 6
XP_004922152.1	GenBank	328	-	-	gi:512888835 uncharacterized protein LOC101739385 isoform X2
XP_004922153.1	GenBank	328	-	-	gi:512888841 uncharacterized protein LOC101739385 isoform X2
XP_004922208.3	GenBank	1272	-	-	gi:1200713682 cytoplasmic FMR1-interacting protein
XP_004922350.2	GenBank	756	-	-	gi:827537827 uncharacterized protein LOC101745796
XP_004922402.1	GenBank	250	-	-	gi:512889902 cyclin-related protein FAM58A
XP_004922579.1	GenBank	1187	-	-	gi:512890823 sister chromatid cohesion protein PDS5 homolog B-B isoform X2
XP_004922987.1	GenBank	401	-	-	gi:512892664 choline-phosphate cytidylyltransferase B isoform X1
XP_004922988.1	GenBank	394	-	-	gi:512892668 choline-phosphate cytidylyltransferase B isoform X2
XP_004923021.1	GenBank	394	-	-	gi:512892799 mRNA cap guanine-N7 methyltransferase
XP_004923022.1	GenBank	394	-	-	gi:512892803 mRNA cap guanine-N7 methyltransferase
XP_004923050.1	GenBank	812	-	-	gi:512892914 probable ATP-dependent RNA helicase DDX23
XP_004923130.1	GenBank	752	-	-	gi:512893230 calpain-B isoform X6
XP_004923145.1	GenBank	620	-	-	gi:512893293 poly(A) polymerase type 3
XP_004923209.1	GenBank	204	-	-	gi:512893549 peflin
XP_004923245.1	GenBank	496	-	-	gi:512893699 U4/U6 small nuclear ribonucleoprotein Prp31
XP_004923246.1	GenBank	496	-	-	gi:512893703 U4/U6 small nuclear ribonucleoprotein Prp31
XP_004923350.1	GenBank	270	-	-	gi:512894103 uncharacterized protein LOC101741756
XP_004923359.1	GenBank	795	-	-	gi:512894136 metastasis-associated protein MTA3 isoform X2
XP_004923360.1	GenBank	773	-	-	gi:512894140 protein transport protein Sec23A isoform X1
XP_004923418.1	GenBank	730	-	-	gi:512894389 piggyBac transposable element-derived protein 4
XP_004923548.1	GenBank	629	-	-	gi:512894924 heat shock protein 68
XP_004923649.1	GenBank	1069	-	-	gi:512895342 formin-like protein CG32138 isoform X1
XP_004923655.1	GenBank	470	-	-	gi:512895366 probable ATP-dependent RNA helicase DDX47
XP_004923662.1	GenBank	481	-	-	gi:512895397 6-phosphofructo-2-kinase/fructose-2,6-bisphosphatase isoform X3
XP_004923663.1	GenBank	471	-	-	gi:512895401 6-phosphofructo-2-kinase/fructose-2,6-bisphosphatase isoform X4
XP_004923672.1	GenBank	1043	-	-	gi:512895440 ubiquitin-like modifier-activating enzyme 1
XP_004923679.1	GenBank	1220	-	-	gi:512895468 structural maintenance of chromosomes protein 1A
XP_004923704.1	GenBank	746	-	-	gi:512895571 ATP-dependent RNA helicase DDX42
XP_004923797.1	GenBank	506	-	-	gi:512895955 GPI mannosyltransferase 3
XP_004923955.1	GenBank	601	-	-	gi:512896621 serine/threonine-protein kinase RIO3
XP_004923972.1	GenBank	474	-	-	gi:512896694 aladin
XP_004923976.1	GenBank	688	-	-	gi:512896713 GMP synthase [glutamine-hydrolyzing]
XP_004924026.1	GenBank	264	-	-	gi:512896918 acidic leucine-rich nuclear phosphoprotein 32 family member A isoform X2
XP_004924034.1	GenBank	443	-	-	gi:512896955 poly(rC)-binding protein 3 isoform X4
XP_004924091.1	GenBank	557	-	-	gi:512897182 HIV Tat-specific factor 1 homolog
XP_004924093.1	GenBank	1108	-	-	gi:512897190 DNA damage-binding protein 1
XP_004924127.1	GenBank	367	-	-	gi:512897332 GTP-binding protein 128up
XP_004924190.1	GenBank	352	-	-	gi:512897591 U1 small nuclear ribonucleoprotein 70 kDa
XP_004924238.1	GenBank	624	-	-	gi:512897784 peptidylprolyl isomerase domain and WD repeat-containing protein 1 isoform X1
XP_004924258.1	GenBank	383	-	-	gi:512897869 WD repeat-containing protein 89
XP_004924340.1	GenBank	454	-	-	gi:512898195 uncharacterized protein LOC101740634
XP_004924406.1	GenBank	382	-	-	gi:512898461 ATPase family AAA domain-containing protein 1-B isoform X1
XP_004924407.1	GenBank	378	-	-	gi:512898465 ATPase family AAA domain-containing protein 1-B isoform X2
XP_004924511.1	GenBank	927	-	-	gi:512898902 pre-mRNA-processing factor 39
XP_004924543.1	GenBank	346	-	-	gi:512899029 3'(2'),5'-bisphosphate nucleotidase 1 isoform X1
XP_004924544.1	GenBank	311	-	-	gi:512899033 3'(2'),5'-bisphosphate nucleotidase 1 isoform X2
XP_004924554.1	GenBank	332	-	-	gi:512899076 DNA-directed RNA polymerases I and III subunit RPAC1 isoform X1
XP_004924579.1	GenBank	1435	-	-	gi:512899180 intron-binding protein aquarius isoform X1
XP_004924656.1	GenBank	674	-	-	gi:512899483 glutamine--fructose-6-phosphate aminotransferase [isomerizing] 1
XP_004924801.1	GenBank	372	-	-	gi:512900064 spermine synthase
XP_004924832.1	GenBank	1336	-	-	gi:512900193 splicing factor 3B subunit 1
XP_004924858.1	GenBank	2488	-	-	gi:512900300 nucleosome-remodeling factor subunit NURF301
XP_004925113.1	GenBank	700	-	-	gi:512901346 U4/U6 small nuclear ribonucleoprotein Prp3
XP_004925115.1	GenBank	532	-	-	gi:512901354 U4/U6 small nuclear ribonucleoprotein Prp4
XP_004925164.2	GenBank	443	-	-	gi:1200720690 programmed cell death protein 4
XP_004925181.1	GenBank	1660	-	-	gi:512901625 DNA-directed RNA polymerase I subunit RPA1
XP_004925203.1	GenBank	1257	-	-	gi:512901714 protein timeless homolog isoform X4
XP_004925262.1	GenBank	801	-	-	gi:512901979 DNA replication licensing factor Mcm3
XP_004925384.1	GenBank	563	-	-	gi:512902474 probable ATP-dependent RNA helicase DDX56
XP_004925409.1	GenBank	668	-	-	gi:512902573 cleavage and polyadenylation specificity factor subunit CG7185 isoform X1
XP_004925410.1	GenBank	652	-	-	gi:512902577 cleavage and polyadenylation specificity factor subunit CG7185 isoform X3
XP_004925435.1	GenBank	895	-	-	gi:512902688 zinc finger RNA-binding protein isoform X3
XP_004925478.1	GenBank	693	-	-	gi:512902858 muscle M-line assembly protein unc-89 isoform X2
XP_004925516.1	GenBank	395	-	-	gi:512903018 uridine phosphorylase 1 isoform X1
XP_004925518.1	GenBank	376	-	-	gi:512903026 uridine phosphorylase 1 isoform X2
XP_004925519.1	GenBank	339	-	-	gi:512903030 uridine phosphorylase 1 isoform X3
XP_004925728.1	GenBank	1223	-	-	gi:512903893 protein RRP5 homolog
XP_004925769.1	GenBank	461	-	-	gi:512904731 tRNA pseudouridine synthase A, mitochondrial isoform X2
XP_004925770.1	GenBank	456	-	-	gi:512904735 tRNA pseudouridine synthase A, mitochondrial isoform X3
XP_004925771.1	GenBank	422	-	-	gi:512904739 tRNA pseudouridine synthase A, mitochondrial isoform X4
XP_004925772.1	GenBank	422	-	-	gi:512904743 tRNA pseudouridine synthase A, mitochondrial isoform X4
XP_004925826.1	GenBank	694	-	-	gi:512904964 sentrin-specific protease
XP_004925875.1	GenBank	717	-	-	gi:512905162 protein SDA1 homolog
XP_004925913.1	GenBank	207	-	-	gi:512905315 mitotic spindle assembly checkpoint protein MAD2A
XP_004925975.1	GenBank	727	-	-	gi:512905560 protein suppressor of forked isoform X1
XP_004926159.1	GenBank	377	-	-	gi:512906289 KH domain-containing, RNA-binding, signal transduction-associated protein 3 isoform X1
XP_004926160.1	GenBank	371	-	-	gi:512906293 KH domain-containing, RNA-binding, signal transduction-associated protein 3 isoform X2
XP_004926246.1	GenBank	444	-	-	gi:512906636 COP9 signalosome complex subunit 2 isoform X2
XP_004926291.1	GenBank	886	-	-	gi:512906829 chromosome transmission fidelity protein 18 homolog
XP_004926336.1	GenBank	433	-	-	gi:512907006 cleavage stimulation factor subunit 1
XP_004926349.1	GenBank	733	-	-	gi:512907059 putative pre-mRNA-splicing factor ATP-dependent RNA helicase PRP1
XP_004926478.1	GenBank	510	-	-	gi:512907580 H/ACA ribonucleoprotein complex subunit 4
XP_004926499.1	GenBank	1446	-	-	gi:512907663 protein mahjong isoform X1
XP_004926613.1	GenBank	804	-	-	gi:512908162 programmed cell death 6-interacting protein
XP_004926906.1	GenBank	1133	-	-	gi:512909378 DNA polymerase V
XP_004927094.2	GenBank	1262	-	-	gi:1200725092 cohesin subunit SA-2 isoform X1
XP_004927122.1	GenBank	801	-	-	gi:512910249 ubiquitin carboxyl-terminal hydrolase 5
XP_004927179.1	GenBank	215	-	-	gi:512910469 uncharacterized protein LOC101746004
XP_004927204.1	GenBank	654	-	-	gi:512910568 nuclear pore complex protein Nup85
XP_004927226.1	GenBank	503	-	-	gi:512910665 ubiquitin carboxyl-terminal hydrolase 14
XP_004927396.1	GenBank	332	-	-	gi:512911375 mitotic checkpoint protein BUB3
XP_004927397.1	GenBank	387	-	-	gi:512911379 aprataxin and PNK-like factor isoform X2
XP_004927398.1	GenBank	362	-	-	gi:512911383 aprataxin and PNK-like factor isoform X6
XP_004927455.2	GenBank	432	-	-	gi:827549605 probable histone-binding protein Caf1
XP_004927614.1	GenBank	1120	-	-	gi:512912271 ubiquitin carboxyl-terminal hydrolase 7 isoform X2
XP_004927728.2	GenBank	390	-	-	gi:827550175 NSFL1 cofactor p47-like
XP_004927768.1	GenBank	632	-	-	gi:512912903 DNA-(apurinic or apyrimidinic site) lyase
XP_004927829.2	GenBank	831	-	-	gi:827550613 gamma-tubulin complex component 2 isoform X3
XP_004927884.1	GenBank	1024	-	-	gi:512913393 chromatin-remodeling complex ATPase chain Iswi isoform X2
XP_004927888.1	GenBank	814	-	-	gi:512913407 97 kDa heat shock protein isoform X2
XP_004928046.2	GenBank	556	-	-	gi:827550978 apoptosis inhibitor 5
XP_004928222.1	GenBank	762	-	-	gi:512914760 protein regulator of cytokinesis 1 isoform X1
XP_004928356.1	GenBank	806	-	-	gi:512915301 speckle targeted PIP5K1A-regulated poly(A) polymerase
XP_004928357.1	GenBank	806	-	-	gi:512915305 speckle targeted PIP5K1A-regulated poly(A) polymerase
XP_004928358.1	GenBank	806	-	-	gi:512915309 speckle targeted PIP5K1A-regulated poly(A) polymerase
XP_004928553.1	GenBank	672	-	-	gi:512916114 protein arginine N-methyltransferase 5 isoform X3
XP_004928554.1	GenBank	670	-	-	gi:512916118 protein arginine N-methyltransferase 5 isoform X4
XP_004928585.1	GenBank	906	-	-	gi:512916235 ATP-binding cassette sub-family F member 1 isoform X1
XP_004928627.1	GenBank	483	-	-	gi:512916383 U4/U6.U5 tri-snRNP-associated protein 2
XP_004928683.1	GenBank	976	-	-	gi:512916613 116 kDa U5 small nuclear ribonucleoprotein component
XP_004928688.1	GenBank	1858	-	-	gi:512916639 nuclear pore complex protein Nup205
XP_004928703.1	GenBank	217	-	-	gi:512916697 vesicle-trafficking protein SEC22b-B
XP_004928871.1	GenBank	272	-	-	gi:512917375 phosphatidylinositol transfer protein alpha isoform
XP_004928877.1	GenBank	892	-	-	gi:512917400 squamous cell carcinoma antigen recognized by T-cells 3
XP_004928880.1	GenBank	1228	-	-	gi:512917412 condensin complex subunit 3 isoform X1
XP_004928906.1	GenBank	1011	-	-	gi:512917518 jmjC domain-containing histone demethylation protein 1 isoform X2
XP_004928978.1	GenBank	352	-	-	gi:512917809 hsp70-binding protein 1
XP_004929153.1	GenBank	232	-	-	gi:512918514 probable H/ACA ribonucleoprotein complex subunit 1
XP_004929181.1	GenBank	380	-	-	gi:512918630 la protein homolog
XP_004929182.1	GenBank	380	-	-	gi:512918634 la protein homolog
XP_004929187.1	GenBank	2096	-	-	gi:512918657 HEAT repeat-containing protein 1 isoform X1
XP_004929205.1	GenBank	1172	-	-	gi:512918740 tetratricopeptide repeat protein 14 homolog isoform X1
XP_004929206.1	GenBank	1171	-	-	gi:512918744 tetratricopeptide repeat protein 14 homolog isoform X2
XP_004929214.1	GenBank	490	-	-	gi:512918775 DNA primase large subunit
XP_004929223.1	GenBank	1127	-	-	gi:512918811 fibronectin type-III domain-containing protein 3a isoform X1
XP_004929274.1	GenBank	514	-	-	gi:512919023 RNA-binding protein 39
XP_004929533.2	GenBank	1956	-	-	gi:827553897 nesprin-1 isoform X2
XP_004929693.1	GenBank	1212	-	-	gi:512920681 isoleucine--tRNA ligase, cytoplasmic
XP_004929696.1	GenBank	913	-	-	gi:512920693 polyubiquitin-A
XP_004929900.1	GenBank	279	-	-	gi:512921529 vesicle-associated membrane protein-associated protein B isoform X1
XP_004929901.1	GenBank	275	-	-	gi:512921533 vesicle-associated membrane protein-associated protein B isoform X2
XP_004929902.1	GenBank	252	-	-	gi:512921537 vesicle-associated membrane protein-associated protein B isoform X3
XP_004930054.1	GenBank	287	-	-	gi:512922167 protein ABHD17B
XP_004930077.1	GenBank	1030	-	-	gi:512922262 superkiller viralicidic activity 2-like 2
XP_004930078.1	GenBank	620	-	-	gi:512922266 lamin-C
XP_004930200.1	GenBank	668	-	-	gi:512922777 zinc finger protein on ecdysone puffs
XP_004930452.1	GenBank	673	-	-	gi:512923848 probable protein phosphatase 2C 11
XP_004930520.2	GenBank	2261	-	-	gi:827556205 telomere-associated protein RIF1
XP_004930566.1	GenBank	392	-	-	gi:512924318 cleavage stimulation factor subunit 2 tau variant
XP_004930620.1	GenBank	617	-	-	gi:512924540 probable ATP-dependent RNA helicase pitchoune
XP_004930634.1	GenBank	250	-	-	gi:512924599 uncharacterized protein LOC101737963
XP_004930714.1	GenBank	1127	-	-	gi:512924933 ribosome biogenesis protein BMS1 homolog
XP_004930933.1	GenBank	1175	-	-	gi:512925823 DNA-directed RNA polymerase II subunit RPB2
XP_004930957.1	GenBank	686	-	-	gi:512925928 nucleolar complex protein 2 homolog
XP_004931117.1	GenBank	591	-	-	gi:512926563 bifunctional purine biosynthesis protein PURH
XP_004931322.1	GenBank	681	-	-	gi:512927388 scaffold attachment factor B2
XP_004931345.1	GenBank	314	-	-	gi:512927479 mitochondrial glutamate carrier 1
XP_004931411.1	GenBank	938	-	-	gi:512927743 SWI/SNF complex subunit SMARCC2 isoform X1
XP_004931440.2	GenBank	483	-	-	gi:1200735583 histone deacetylase Rpd3
XP_004931551.1	GenBank	437	-	-	gi:512928324 uncharacterized protein LOC101736108
XP_004931600.2	GenBank	765	-	-	gi:827558873 protein arginine N-methyltransferase 7
XP_004931704.1	GenBank	1218	-	-	gi:512928944 ubiquitin conjugation factor E4 B
XP_004931714.1	GenBank	409	-	-	gi:512928984 COP9 signalosome complex subunit 4
XP_004931733.1	GenBank	929	-	-	gi:512929066 pre-mRNA-processing factor 6
XP_004931968.1	GenBank	816	-	-	gi:512930031 calcium homeostasis endoplasmic reticulum protein isoform X1
XP_004931988.1	GenBank	369	-	-	gi:512930120 IST1 homolog
XP_004932052.1	GenBank	1860	-	-	gi:512930375 dedicator of cytokinesis protein 3 isoform X2
XP_004932080.1	GenBank	675	-	-	gi:512930522 ESF1 homolog
XP_004932124.1	GenBank	892	-	-	gi:512930699 WD repeat-containing protein 75
XP_004932125.1	GenBank	420	-	-	gi:512930703 ribosome biogenesis protein WDR12 homolog
XP_004932131.1	GenBank	448	-	-	gi:512930727 transducin beta-like protein 2
XP_004932188.1	GenBank	905	-	-	gi:512930954 cap-specific mRNA (nucleoside-2'-O-)-methyltransferase 1
XP_004932198.1	GenBank	691	-	-	gi:512930994 THO complex subunit 5 homolog
XP_004932199.1	GenBank	691	-	-	gi:512930998 THO complex subunit 5 homolog
XP_004932200.1	GenBank	691	-	-	gi:512931002 THO complex subunit 5 homolog
XP_004932201.1	GenBank	691	-	-	gi:512931006 THO complex subunit 5 homolog
XP_004932208.1	GenBank	575	-	-	gi:512931034 transmembrane 9 superfamily member 3
XP_004932217.1	GenBank	927	-	-	gi:512931070 26S proteasome non-ATPase regulatory subunit 2 isoform X1
XP_004932316.1	GenBank	607	-	-	gi:512931491 probable ATP-dependent RNA helicase Dbp73D
XP_004932317.2	GenBank	1817	-	-	gi:827560495 uncharacterized protein LOC101744529 isoform X1
XP_004932371.1	GenBank	458	-	-	gi:512931715 uncharacterized protein LOC101739845
XP_004932447.1	GenBank	1824	-	-	gi:512932038 nucleoporin NUP188 homolog
XP_004932541.1	GenBank	408	-	-	gi:512932425 nuclear autoantigenic sperm protein
XP_004932542.1	GenBank	408	-	-	gi:512932429 nuclear autoantigenic sperm protein
XP_004932635.1	GenBank	330	-	-	gi:512932805 3-ketodihydrosphingosine reductase
XP_004932830.1	GenBank	1046	-	-	gi:512933595 importin-7 isoform X2
XP_004932919.1	GenBank	2449	-	-	gi:512933957 protein ELYS isoform X1
XP_004932936.1	GenBank	608	-	-	gi:512934037 SUMO-activating enzyme subunit 2
XP_004932941.1	GenBank	804	-	-	gi:512934057 proline-, glutamic acid- and leucine-rich protein 1
XP_004933016.1	GenBank	980	-	-	gi:512934366 nucleolar protein 14 homolog
XP_004933026.1	GenBank	649	-	-	gi:512934411 zinc finger protein on ecdysone puffs isoform X1
XP_004933029.1	GenBank	1117	-	-	gi:512934423 DNA-directed RNA polymerase I subunit RPA2
XP_004933053.1	GenBank	455	-	-	gi:512934523 serine/threonine-protein phosphatase 2A 55 kDa regulatory subunit B alpha isoform isoform X2
XP_004933054.1	GenBank	449	-	-	gi:512934527 protein phosphatase PP2A 55 kDa regulatory subunit isoform X3
XP_004933065.1	GenBank	334	-	-	gi:512934571 vesicular integral-membrane protein VIP36
XP_004933086.1	GenBank	498	-	-	gi:512934661 myb-like protein X isoform X2
XP_004933126.1	GenBank	191	-	-	gi:512934827 cdc42 homolog
XP_004933304.1	GenBank	717	-	-	gi:512935562 dymeclin
XP_004933323.1	GenBank	369	-	-	gi:512935641 uncharacterized protein CG4449
XP_004933329.1	GenBank	428	-	-	gi:512935663 actin-like protein 6A
XP_004933417.1	GenBank	731	-	-	gi:512936023 mitotic spindle assembly checkpoint protein MAD1
XP_004933438.1	GenBank	387	-	-	gi:512936106 heterogeneous nuclear ribonucleoprotein K isoform X2
XP_004933439.1	GenBank	387	-	-	gi:512936110 heterogeneous nuclear ribonucleoprotein K isoform X2
XP_004933626.2	GenBank	425	-	-	gi:827563108 RNA-binding protein cabeza isoform X1
XP_004933665.1	GenBank	188	-	-	gi:512937030 protein lethal(2)essential for life
XP_004933719.1	GenBank	828	-	-	gi:512937240 RRP12-like protein
XP_004933929.1	GenBank	230	-	-	gi:512938120 uncharacterized protein LOC101737178
XP_004933946.2	GenBank	451	-	-	gi:827563757 adenylosuccinate synthetase
XP_004934049.2	GenBank	145	-	-	gi:1200742120 polyubiquitin-like, partial
XP_004934273.1	GenBank	393	-	-	gi:512939570 brahma-associated protein of 60 kDa, partial
XP_004934340.2	GenBank	443	-	-	gi:827564492 programmed cell death protein 4-like
XP_012543867.1	GenBank	735	-	-	gi:827541154 kinesin-like protein a isoform X5
XP_012543955.1	GenBank	688	-	-	gi:827541379 GMP synthase [glutamine-hydrolyzing]
XP_012544020.1	GenBank	309	-	-	gi:827541543 acidic leucine-rich nuclear phosphoprotein 32 family member A isoform X1
XP_012544133.1	GenBank	4250	-	-	gi:827536631 survivin-1 isoform X1
XP_012544201.1	GenBank	510	-	-	gi:827542087 peptidylprolyl isomerase domain and WD repeat-containing protein 1 isoform X2
XP_012544300.1	GenBank	204	-	-	gi:827542441 glutathione S-transferase sigma 2 isoform X1
XP_012544412.1	GenBank	1136	-	-	gi:827542717 intron-binding protein aquarius isoform X2
XP_012544435.1	GenBank	1443	-	-	gi:827542782 probable ATP-dependent RNA helicase spindle-E isoform X1
XP_012544540.1	GenBank	1362	-	-	gi:827543079 mediator of RNA polymerase II transcription subunit 14
XP_012544835.1	GenBank	785	-	-	gi:827536811 serine/threonine-protein phosphatase 4 regulatory subunit 3
XP_012544869.1	GenBank	644	-	-	gi:827544291 nucleolar GTP-binding protein 1
XP_012545027.1	GenBank	359	-	-	gi:827544842 glycerol-3-phosphate dehydrogenase-1 isoform X3
XP_012545048.1	GenBank	1271	-	-	gi:827544902 protein timeless homolog isoform X1
XP_012545050.1	GenBank	1100	-	-	gi:827544907 protein timeless homolog isoform X5
XP_012545121.1	GenBank	332	-	-	gi:827545083 eukaryotic translation initiation factor 2 alpha subunit isoform X1
XP_012545122.1	GenBank	321	-	-	gi:827545085 eukaryotic translation initiation factor 2 alpha subunit isoform X2
XP_012545223.1	GenBank	663	-	-	gi:827545345 cleavage and polyadenylation specificity factor subunit CG7185 isoform X2
XP_012545266.1	GenBank	703	-	-	gi:827545457 protein-methionine sulfoxide oxidase mical3a isoform X1
XP_012545394.1	GenBank	438	-	-	gi:827545825 vacuolar protein sorting 4 isoform X1
XP_012545395.1	GenBank	438	-	-	gi:827545827 vacuolar protein sorting 4 isoform X1
XP_012545469.1	GenBank	965	-	-	gi:827545997 5'-3' exoribonuclease 2 homolog
XP_012545497.1	GenBank	419	-	-	gi:827546053 eukaryotic initiation factor 5C isoform X1
XP_012545498.1	GenBank	419	-	-	gi:827546055 eukaryotic initiation factor 5C isoform X1
XP_012545528.1	GenBank	422	-	-	gi:827546138 tRNA pseudouridine synthase A, mitochondrial isoform X4
XP_012545529.1	GenBank	422	-	-	gi:827546140 tRNA pseudouridine synthase A, mitochondrial isoform X4
XP_012545808.1	GenBank	349	-	-	gi:827546845 KH domain-containing, RNA-binding, signal transduction-associated protein 3 isoform X3
XP_012545812.1	GenBank	782	-	-	gi:827546854 probable ATP-dependent RNA helicase DDX27 isoform X1
XP_012545915.1	GenBank	677	-	-	gi:827547135 1,4-alpha-glucan-branching enzyme
XP_012546069.1	GenBank	626	-	-	gi:827547513 nucleolar and coiled-body phosphoprotein 1
XP_012546070.2	GenBank	1151	-	-	gi:1200713198 ribonuclease Z, mitochondrial isoform X6
XP_012546071.2	GenBank	1252	-	-	gi:1200713189 ribonuclease Z, mitochondrial isoform X2
XP_012546072.2	GenBank	1221	-	-	gi:1200713193 ribonuclease Z, mitochondrial isoform X4
XP_012546085.1	GenBank	1445	-	-	gi:827547563 protein mahjong isoform X2
XP_012546663.1	GenBank	1897	-	-	gi:827549026 proteasome-associated protein ECM29 homolog
XP_012546665.1	GenBank	466	-	-	gi:827549030 cyclin-G-associated kinase isoform X1
XP_012546705.1	GenBank	396	-	-	gi:827549136 TIA1 cytotoxic granule-associated RNA binding protein isoform X1
XP_012546707.1	GenBank	388	-	-	gi:827549138 TIA1 cytotoxic granule-associated RNA binding protein isoform X2
XP_012546727.2	GenBank	854	-	-	gi:1200725464 DNA replication licensing factor MCM4
XP_012546765.1	GenBank	384	-	-	gi:827549277 transmembrane protein 68 isoform X1
XP_012546766.1	GenBank	337	-	-	gi:827549279 transmembrane protein 68 isoform X2
XP_012546871.1	GenBank	396	-	-	gi:827549543 aprataxin and PNK-like factor isoform X1
XP_012546872.1	GenBank	375	-	-	gi:827549546 aprataxin and PNK-like factor isoform X3
XP_012546873.1	GenBank	371	-	-	gi:827549548 aprataxin and PNK-like factor isoform X4
XP_012546971.1	GenBank	1971	-	-	gi:827537383 dedicator of cytokinesis protein 1 isoform X1
XP_012546976.1	GenBank	1967	-	-	gi:827537385 dedicator of cytokinesis protein 1 isoform X2
XP_012546979.1	GenBank	1936	-	-	gi:827537387 dedicator of cytokinesis protein 1 isoform X3
XP_012547026.1	GenBank	1121	-	-	gi:827549953 ubiquitin carboxyl-terminal hydrolase 7 isoform X1
XP_012547027.1	GenBank	1121	-	-	gi:827549955 ubiquitin carboxyl-terminal hydrolase 7 isoform X1
XP_012547028.1	GenBank	1117	-	-	gi:827549958 ubiquitin carboxyl-terminal hydrolase 7 isoform X3
XP_012547029.1	GenBank	1116	-	-	gi:827549960 ubiquitin carboxyl-terminal hydrolase 7 isoform X4
XP_012547030.1	GenBank	1115	-	-	gi:827549962 ubiquitin carboxyl-terminal hydrolase 7 isoform X5
XP_012547035.1	GenBank	816	-	-	gi:827549972 DNA replication licensing factor Mcm6
XP_012547112.1	GenBank	625	-	-	gi:827550189 HMGB protein isoform X1
XP_012547207.1	GenBank	840	-	-	gi:827550449 97 kDa heat shock protein isoform X1
XP_012547208.1	GenBank	840	-	-	gi:827550451 97 kDa heat shock protein isoform X1
XP_012547265.1	GenBank	857	-	-	gi:827550611 gamma-tubulin complex component 2 isoform X2
XP_012547334.1	GenBank	1026	-	-	gi:827550788 chromatin-remodeling complex ATPase chain Iswi isoform X1
XP_012547335.1	GenBank	1026	-	-	gi:827550790 chromatin-remodeling complex ATPase chain Iswi isoform X1
XP_012547401.1	GenBank	423	-	-	gi:827550969 histone PARylation factor 1 isoform X1
XP_012547628.1	GenBank	324	-	-	gi:827551503 serine/threonine-protein phosphatase PP1-beta catalytic subunit
XP_012547817.1	GenBank	992	-	-	gi:827551936 AP-3 complex subunit delta
XP_012547849.1	GenBank	822	-	-	gi:827552026 homeotic protein female sterile isoform X4
XP_012547850.1	GenBank	807	-	-	gi:827552028 homeotic protein female sterile isoform X5
XP_012547992.1	GenBank	686	-	-	gi:827552402 protein arginine N-methyltransferase 5 isoform X1
XP_012547993.1	GenBank	684	-	-	gi:827552404 protein arginine N-methyltransferase 5 isoform X2
XP_012547997.1	GenBank	548	-	-	gi:827552425 parafibromin
XP_012548016.1	GenBank	519	-	-	gi:827552491 nucleolar complex protein 4 homolog B isoform X1
XP_012548017.1	GenBank	518	-	-	gi:827552493 nucleolar complex protein 4 homolog B isoform X2
XP_012548088.1	GenBank	364	-	-	gi:827552658 fructose 1,6-bisphosphate aldolase isoform X4
XP_012548142.1	GenBank	401	-	-	gi:827552777 arginine/serine-rich coiled-coil protein 2 isoform X1
XP_012548143.1	GenBank	396	-	-	gi:827552779 arginine/serine-rich coiled-coil protein 2 isoform X2
XP_012548197.1	GenBank	242	-	-	gi:827552952 serine/arginine-rich splicing factor 1A
XP_012548205.1	GenBank	1011	-	-	gi:827552974 jmjC domain-containing histone demethylation protein 1 isoform X1
XP_012548307.1	GenBank	1823	-	-	gi:827537767 nuclear pore complex protein Nup98-Nup96
XP_012548311.1	GenBank	1823	-	-	gi:827537769 nuclear pore complex protein Nup98-Nup96
XP_012548376.1	GenBank	1022	-	-	gi:827553374 fibronectin type-III domain-containing protein 3a isoform X2
XP_012548407.1	GenBank	1134	-	-	gi:827553449 tetratricopeptide repeat protein 14 homolog isoform X3
XP_012548436.1	GenBank	2033	-	-	gi:827553528 HEAT repeat-containing protein 1 isoform X2
XP_012548483.1	GenBank	380	-	-	gi:827553672 la protein homolog
XP_012548484.1	GenBank	380	-	-	gi:827553674 la protein homolog
XP_012548581.1	GenBank	1969	-	-	gi:827553895 nesprin-1 isoform X1
XP_012548582.1	GenBank	1409	-	-	gi:827553899 nesprin-1 isoform X3
XP_012548794.1	GenBank	153	-	-	gi:827554447 polyubiquitin
XP_012548808.1	GenBank	1979	-	-	gi:827554497 uncharacterized protein LOC101737406
XP_012548863.1	GenBank	328	-	-	gi:827537926 uncharacterized protein LOC101739385 isoform X2
XP_012549106.1	GenBank	640	-	-	gi:827555239 71 kDa protein isoform X2
XP_012549208.1	GenBank	856	-	-	gi:827555506 U2 snRNP-associated SURP motif-containing protein
XP_012549218.1	GenBank	1896	-	-	gi:827555532 DNA-directed RNA polymerase II subunit RPB1
XP_012549285.1	GenBank	873	-	-	gi:827555695 serrate RNA effector molecule homolog isoform X1
XP_012549286.1	GenBank	872	-	-	gi:827555697 serrate RNA effector molecule homolog isoform X2
XP_012549312.1	GenBank	663	-	-	gi:827555768 piggyBac transposable element-derived protein 4-like isoform X1
XP_012549313.1	GenBank	663	-	-	gi:827555770 piggyBac transposable element-derived protein 4-like isoform X2
XP_012549314.1	GenBank	648	-	-	gi:827555772 piggyBac transposable element-derived protein 4-like isoform X4
XP_012549315.1	GenBank	633	-	-	gi:827555774 piggyBac transposable element-derived protein 4-like isoform X5
XP_012549482.1	GenBank	2261	-	-	gi:827556207 telomere-associated protein RIF1
XP_012549504.1	GenBank	611	-	-	gi:827556270 pescadillo homolog
XP_012549692.1	GenBank	5372	-	-	gi:827538098 midasin isoform X1
XP_012549693.1	GenBank	219	-	-	gi:827556752 glutaredoxin 3
XP_012549695.1	GenBank	4535	-	-	gi:827538100 midasin isoform X2
XP_012549721.1	GenBank	740	-	-	gi:827556810 alpha-esterase 48 isoform X1
XP_012549767.1	GenBank	891	-	-	gi:827556911 RNA-binding protein 26 isoform X1
XP_012549768.1	GenBank	890	-	-	gi:827556913 RNA-binding protein 26 isoform X2
XP_012549769.1	GenBank	887	-	-	gi:827556915 RNA-binding protein 26 isoform X3
XP_012549770.1	GenBank	876	-	-	gi:827556917 RNA-binding protein 26 isoform X4
XP_012549771.1	GenBank	875	-	-	gi:827556919 RNA-binding protein 26 isoform X5
XP_012549793.1	GenBank	602	-	-	gi:827556977 choline/ethanolamine kinase isoform X1
XP_012549905.1	GenBank	187	-	-	gi:827557263 small nuclear ribonucleoprotein polypeptide isoform X1
XP_012549934.1	GenBank	686	-	-	gi:827557335 nucleolar complex protein 2 homolog
XP_012549935.1	GenBank	686	-	-	gi:827557338 nucleolar complex protein 2 homolog
XP_012550201.1	GenBank	1125	-	-	gi:827558023 membrane-associated protein Hem
XP_012550327.1	GenBank	935	-	-	gi:827558351 SWI/SNF complex subunit SMARCC2 isoform X2
XP_012550413.1	GenBank	934	-	-	gi:827558597 uncharacterized protein LOC101742952
XP_012550481.1	GenBank	900	-	-	gi:827558769 zinc finger CCCH domain-containing protein 18 isoform X1
XP_012550482.1	GenBank	900	-	-	gi:827558771 zinc finger CCCH domain-containing protein 18 isoform X1
XP_012550513.1	GenBank	951	-	-	gi:827558852 nucleolar GTP-binding protein 2
XP_012550713.1	GenBank	325	-	-	gi:827559382 nuclear migration protein nudC isoform X1
XP_012550715.1	GenBank	259	-	-	gi:827559386 calcyphosphine isoform X1
XP_012550717.1	GenBank	218	-	-	gi:827559390 calcyphosphine isoform X2
XP_012550906.1	GenBank	909	-	-	gi:827559859 26S proteasome non-ATPase regulatory subunit 2 isoform X2
XP_012550967.1	GenBank	1727	-	-	gi:827560039 transcription elongation factor SPT6
XP_012551080.1	GenBank	202	-	-	gi:827560321 mRNA turnover protein 4 homolog
XP_012551133.1	GenBank	1255	-	-	gi:827560447 cullin-associated NEDD8-dissociated protein 1
XP_012551154.1	GenBank	1447	-	-	gi:827560497 uncharacterized protein LOC101744529 isoform X2
XP_012551247.1	GenBank	2773	-	-	gi:827560765 small subunit processome component 20 homolog
XP_012551336.1	GenBank	668	-	-	gi:827560986 lamin-B receptor
XP_012551474.1	GenBank	1050	-	-	gi:827561344 importin-7 isoform X1
XP_012551503.1	GenBank	1505	-	-	gi:827561401 nuclear pore complex protein Nup153 isoform X1
XP_012551520.1	GenBank	480	-	-	gi:827561444 protein RCC2 homolog
XP_012551580.1	GenBank	2423	-	-	gi:827561593 protein ELYS isoform X2
XP_012551677.1	GenBank	523	-	-	gi:827561873 myb-like protein X isoform X1
XP_012551678.1	GenBank	471	-	-	gi:827561876 myb-like protein X isoform X3
XP_012551679.1	GenBank	446	-	-	gi:827561878 histone H3.v1 isoform X4
XP_012551818.1	GenBank	766	-	-	gi:827536307 transmembrane GTPase Marf
XP_012551824.1	GenBank	739	-	-	gi:827562248 hepatoma-derived growth factor-related protein 3 isoform X1
XP_012551825.1	GenBank	722	-	-	gi:827562250 hepatoma-derived growth factor-related protein 3 isoform X2
XP_012551826.1	GenBank	722	-	-	gi:827562252 hepatoma-derived growth factor-related protein 3 isoform X2
XP_012551899.1	GenBank	766	-	-	gi:827536312 transmembrane GTPase Marf
XP_012551932.1	GenBank	766	-	-	gi:827536314 transmembrane GTPase Marf
XP_012552170.1	GenBank	425	-	-	gi:827563110 RNA-binding protein cabeza isoform X1
XP_012552188.1	GenBank	186	-	-	gi:827563155 galectin-5
XP_012552801.1	GenBank	1498	-	-	gi:827539261 DNA polymerase alpha catalytic subunit isoform X1
XP_012552802.1	GenBank	1495	-	-	gi:827539263 DNA polymerase alpha catalytic subunit isoform X2
XP_012552835.1	GenBank	401	-	-	gi:827539333 choline-phosphate cytidylyltransferase B isoform X1
XP_012552836.1	GenBank	382	-	-	gi:827539336 choline-phosphate cytidylyltransferase B isoform X3
XP_012552908.2	GenBank	725	-	-	gi:1200715799 probable ATP-dependent RNA helicase DHX35
XP_012552935.1	GenBank	863	-	-	gi:827539588 calpain-A isoform X4
XP_012552950.1	GenBank	1453	-	-	gi:827539622 uncharacterized protein LOC101739009
XP_012552955.1	GenBank	628	-	-	gi:827539637 WD repeat-containing protein 43
XP_012553090.1	GenBank	271	-	-	gi:827539971 bmp-2 protein isoform X1
XP_012553105.1	GenBank	766	-	-	gi:827540027 protein transport protein Sec23A isoform X2
XP_012553112.1	GenBank	2232	-	-	gi:827540046 myosin-I heavy chain isoform X2
XP_012553229.1	GenBank	999	-	-	gi:827540350 round spermatid basic protein 1-like protein isoform X1
XP_012553363.1	GenBank	290	-	-	gi:827540677 transformer 2 isoform X1
XP_012553364.1	GenBank	285	-	-	gi:827540679 transformer 2 isoform X2
XP_012553365.1	GenBank	285	-	-	gi:827540681 transformer 2 isoform X3
XP_012553366.1	GenBank	279	-	-	gi:827540683 transformer 2 isoform X4
XP_012553367.1	GenBank	275	-	-	gi:827540685 transformer 2 isoform X5
XP_012553368.1	GenBank	274	-	-	gi:827540687 transformer 2 isoform X6
XP_012553369.1	GenBank	270	-	-	gi:827540689 transformer 2 isoform X7
XP_012553406.1	GenBank	518	-	-	gi:827540767 6-phosphofructo-2-kinase/fructose-2,6-bisphosphatase isoform X1
XP_012553407.1	GenBank	508	-	-	gi:827540769 6-phosphofructo-2-kinase/fructose-2,6-bisphosphatase isoform X2
XP_021201795.1	GenBank	956	-	-	gi:1200716591 round spermatid basic protein 1-like protein isoform X2
XP_021201950.1	GenBank	1025	-	-	gi:1200717077 formin-like protein CG32138 isoform X2
XP_021201995.1	GenBank	1227	-	-	gi:1200717242 rho guanine nucleotide exchange factor 11
XP_021202076.1	GenBank	527	-	-	gi:1200717504 putative oxidoreductase GLYR1 homolog isoform X2
XP_021202101.1	GenBank	797	-	-	gi:1200717572 kinesin-like protein a isoform X1
XP_021202102.1	GenBank	774	-	-	gi:1200717574 kinesin-like protein a isoform X2
XP_021202103.1	GenBank	758	-	-	gi:1200717576 kinesin-like protein a isoform X3
XP_021202105.1	GenBank	721	-	-	gi:1200717581 kinesin-like protein a isoform X6
XP_021202133.1	GenBank	793	-	-	gi:1200717678 cullin-4A
XP_021202161.1	GenBank	1981	-	-	gi:1200717789 uncharacterized protein LOC101747067
XP_021202238.1	GenBank	482	-	-	gi:1200718054 poly(rC)-binding protein 3 isoform X1
XP_021202239.1	GenBank	482	-	-	gi:1200718056 poly(rC)-binding protein 3 isoform X1
XP_021202240.1	GenBank	482	-	-	gi:1200718058 poly(rC)-binding protein 3 isoform X1
XP_021202241.1	GenBank	477	-	-	gi:1200718060 poly(rC)-binding protein 3 isoform X2
XP_021202242.1	GenBank	448	-	-	gi:1200718062 poly(rC)-binding protein 3 isoform X3
XP_021202387.1	GenBank	560	-	-	gi:1200718574 peptidylprolyl isomerase domain and WD repeat-containing protein 1 isoform X3
XP_021202468.1	GenBank	1204	-	-	gi:1200712700 chromosome-associated kinesin KIF4 isoform X1
XP_021202470.1	GenBank	1200	-	-	gi:1200712702 chromosome-associated kinesin KIF4 isoform X2
XP_021202478.1	GenBank	1143	-	-	gi:1200712705 chromosome-associated kinesin KIF4 isoform X4
XP_021202524.1	GenBank	764	-	-	gi:1200719069 cullin-2 isoform X1
XP_021202525.1	GenBank	739	-	-	gi:1200719071 cullin-2 isoform X2
XP_021202544.1	GenBank	1362	-	-	gi:1200719135 probable ATP-dependent RNA helicase spindle-E isoform X2
XP_021202579.1	GenBank	331	-	-	gi:1200719262 DNA-directed RNA polymerases I and III subunit RPAC1 isoform X2
XP_021202632.1	GenBank	2860	-	-	gi:1200719471 E3 ubiquitin-protein ligase UBR5
XP_021202700.1	GenBank	446	-	-	gi:1200719742 phosphatidate cytidylyltransferase, photoreceptor-specific
XP_021202736.1	GenBank	1224	-	-	gi:1200719853 nuclear pore complex protein Nup155
XP_021202871.1	GenBank	729	-	-	gi:1200712872 DNA replication licensing factor Mcm5
XP_021202993.1	GenBank	440	-	-	gi:1200720736 AP-2 complex subunit mu
XP_021203004.1	GenBank	365	-	-	gi:1200720780 glycerol-3-phosphate dehydrogenase-1 isoform X1
XP_021203005.1	GenBank	365	-	-	gi:1200720782 glycerol-3-phosphate dehydrogenase-1 isoform X1
XP_021203006.1	GenBank	362	-	-	gi:1200720784 glycerol-3-phosphate dehydrogenase-1 isoform X2
XP_021203013.1	GenBank	1270	-	-	gi:1200720809 protein timeless homolog isoform X2
XP_021203014.1	GenBank	1259	-	-	gi:1200720811 protein timeless homolog isoform X3
XP_021203092.1	GenBank	638	-	-	gi:1200721072 protein DEK isoform X1
XP_021203093.1	GenBank	637	-	-	gi:1200721074 protein DEK isoform X2
XP_021203094.1	GenBank	610	-	-	gi:1200721077 protein DEK isoform X3
XP_021203181.1	GenBank	942	-	-	gi:1200721367 zinc finger RNA-binding protein isoform X1
XP_021203182.1	GenBank	924	-	-	gi:1200721369 zinc finger RNA-binding protein isoform X2
XP_021203204.1	GenBank	1016	-	-	gi:1200721448 serine/arginine repetitive matrix protein 1 isoform X1
XP_021203205.1	GenBank	1012	-	-	gi:1200721450 zinc finger CCCH domain-containing protein 18 isoform X2
XP_021203206.1	GenBank	1012	-	-	gi:1200721452 serine/arginine repetitive matrix protein 1 isoform X3
XP_021203235.1	GenBank	376	-	-	gi:1200721551 uridine phosphorylase 1 isoform X2
XP_021203407.1	GenBank	475	-	-	gi:1200722137 tRNA pseudouridine synthase A, mitochondrial isoform X1
XP_021203408.1	GenBank	422	-	-	gi:1200722141 tRNA pseudouridine synthase A, mitochondrial isoform X4
XP_021203412.1	GenBank	840	-	-	gi:1200722159 nucleolar complex protein 3 homolog
XP_021203505.1	GenBank	839	-	-	gi:1200722482 ribosome biogenesis protein BOP1 homolog
XP_021203520.1	GenBank	676	-	-	gi:1200722554 protein suppressor of forked isoform X2
XP_021203660.1	GenBank	754	-	-	gi:1200723004 probable ATP-dependent RNA helicase DDX27 isoform X2
XP_021203703.1	GenBank	447	-	-	gi:1200723126 COP9 signalosome complex subunit 2 isoform X1
XP_021203760.1	GenBank	1257	-	-	gi:1200713187 ribonuclease Z, mitochondrial isoform X1
XP_021203762.1	GenBank	1226	-	-	gi:1200713191 ribonuclease Z, mitochondrial isoform X3
XP_021203767.1	GenBank	1209	-	-	gi:1200713195 ribonuclease Z, mitochondrial isoform X5
XP_021204059.1	GenBank	830	-	-	gi:1200724407 CLIP-associating protein
XP_021204172.1	GenBank	575	-	-	gi:1200724839 heat shock protein 70 A2
XP_021204187.1	GenBank	1095	-	-	gi:1200713343 helicase ARIP4-like
XP_021204245.1	GenBank	1259	-	-	gi:1200725094 cohesin subunit SA-2 isoform X2
XP_021204321.1	GenBank	447	-	-	gi:1200725324 ran-binding protein 3
XP_021204354.1	GenBank	382	-	-	gi:1200725429 TIA1 cytotoxic granule-associated RNA binding protein isoform X3
XP_021204479.1	GenBank	371	-	-	gi:1200725845 aprataxin and PNK-like factor isoform X4
XP_021204481.1	GenBank	362	-	-	gi:1200725850 aprataxin and PNK-like factor isoform X6
XP_021204485.1	GenBank	350	-	-	gi:1200725857 aprataxin and PNK-like factor isoform X8
XP_021204508.1	GenBank	1429	-	-	gi:1200725929 uncharacterized protein LOC101735791
XP_021204516.1	GenBank	285	-	-	gi:1200725955 small glutamine-rich tetratricopeptide repeat-containing protein alpha
XP_021204586.1	GenBank	220	-	-	gi:1200726215 dihydrofolate reductase-like isoform X1
XP_021204632.1	GenBank	915	-	-	gi:1200726388 chaoptin-like
XP_021204669.1	GenBank	625	-	-	gi:1200726534 HMGB protein isoform X1
XP_021204693.1	GenBank	331	-	-	gi:1200713506 uncharacterized protein LOC101739385 isoform X1
XP_021204718.1	GenBank	224	-	-	gi:1200726673 CRAL-TRIO domain-containing protein C589.09, mitochondrial
XP_021204811.1	GenBank	423	-	-	gi:1200727036 histone PARylation factor 1 isoform X1
XP_021204812.1	GenBank	420	-	-	gi:1200727039 histone PARylation factor 1 isoform X2
XP_021204837.1	GenBank	860	-	-	gi:1200727115 gamma-tubulin complex component 2 isoform X1
XP_021204862.1	GenBank	1068	-	-	gi:1200727226 exportin-5
XP_021205039.1	GenBank	659	-	-	gi:1200727878 protein regulator of cytokinesis 1 isoform X2
XP_021205088.1	GenBank	1069	-	-	gi:1200713660 uncharacterized protein LOC101739668 isoform X4
XP_021205093.1	GenBank	1056	-	-	gi:1200713662 uncharacterized protein LOC101739668 isoform X5
XP_021205187.1	GenBank	866	-	-	gi:1200728456 ATP-binding cassette sub-family F member 1 isoform X2
XP_021205231.1	GenBank	941	-	-	gi:1200728599 probable ATP-dependent RNA helicase CG8611
XP_021205263.1	GenBank	845	-	-	gi:1200728710 homeotic protein female sterile isoform X1
XP_021205264.1	GenBank	844	-	-	gi:1200728712 homeotic protein female sterile isoform X2
XP_021205265.1	GenBank	824	-	-	gi:1200728714 homeotic protein female sterile isoform X3
XP_021205266.1	GenBank	824	-	-	gi:1200728716 homeotic protein female sterile isoform X3
XP_021205267.1	GenBank	806	-	-	gi:1200728720 homeotic protein female sterile isoform X6
XP_021205313.1	GenBank	1663	-	-	gi:1200728962 ATP-dependent helicase brm
XP_021205377.1	GenBank	392	-	-	gi:1200729154 fructose 1,6-bisphosphate aldolase isoform X1
XP_021205378.1	GenBank	392	-	-	gi:1200729156 fructose 1,6-bisphosphate aldolase isoform X2
XP_021205379.1	GenBank	378	-	-	gi:1200729158 fructose 1,6-bisphosphate aldolase isoform X3
XP_021205380.1	GenBank	417	-	-	gi:1200729161 fructose 1,6-bisphosphate aldolase isoform X5
XP_021205389.1	GenBank	1008	-	-	gi:1200729188 jmjC domain-containing histone demethylation protein 1 isoform X3
XP_021205390.1	GenBank	1003	-	-	gi:1200729190 jmjC domain-containing histone demethylation protein 1 isoform X4
XP_021205430.1	GenBank	1162	-	-	gi:1200729364 condensin complex subunit 3 isoform X2
XP_021205449.1	GenBank	403	-	-	gi:1200729422 zinc finger protein 668
XP_021205554.1	GenBank	1823	-	-	gi:1200713867 nuclear pore complex protein Nup98-Nup96
XP_021205558.1	GenBank	1585	-	-	gi:1200729851 maestro heat-like repeat-containing protein family member 1 isoform X1
XP_021205566.1	GenBank	2528	-	-	gi:1200712235 eIF-2-alpha kinase activator GCN1
XP_021205597.1	GenBank	488	-	-	gi:1200729988 enhancer of mRNA-decapping protein 4-like
XP_021205683.1	GenBank	1133	-	-	gi:1200730280 tetratricopeptide repeat protein 14 homolog isoform X4
XP_021205901.1	GenBank	4008	-	-	gi:1200731096 dynein heavy chain, cytoplasmic
XP_021205903.1	GenBank	1979	-	-	gi:1200731106 uncharacterized protein LOC101737406
XP_021205904.1	GenBank	1979	-	-	gi:1200731108 uncharacterized protein LOC101737406
XP_021205975.1	GenBank	740	-	-	gi:1200713996 leukotriene A-4 hydrolase isoform X1
XP_021205977.1	GenBank	671	-	-	gi:1200713998 leukotriene A-4 hydrolase isoform X2
XP_021206088.1	GenBank	1764	-	-	gi:1200731732 eukaryotic translation initiation factor 4 gamma 3
XP_021206167.1	GenBank	645	-	-	gi:1200732015 71 kDa protein isoform X1
XP_021206168.1	GenBank	645	-	-	gi:1200732017 71 kDa protein isoform X1
XP_021206199.1	GenBank	668	-	-	gi:1200732112 zinc finger protein on ecdysone puffs
XP_021206265.1	GenBank	648	-	-	gi:1200732368 piggyBac transposable element-derived protein 4-like isoform X3
XP_021206272.1	GenBank	900	-	-	gi:1200732390 transportin-1
XP_021206385.1	GenBank	911	-	-	gi:1200732764 E3 ubiquitin-protein ligase Bre1 isoform X1
XP_021206386.1	GenBank	910	-	-	gi:1200732766 E3 ubiquitin-protein ligase Bre1 isoform X2
XP_021206387.1	GenBank	907	-	-	gi:1200732768 E3 ubiquitin-protein ligase Bre1 isoform X3
XP_021206476.1	GenBank	2261	-	-	gi:1200733129 telomere-associated protein RIF1
XP_021206477.1	GenBank	2261	-	-	gi:1200733131 telomere-associated protein RIF1
XP_021206603.1	GenBank	562	-	-	gi:1200733616 nucleoporin NDC1
XP_021206738.1	GenBank	486	-	-	gi:1200734082 choline/ethanolamine kinase isoform X3
XP_021206739.1	GenBank	461	-	-	gi:1200734084 choline/ethanolamine kinase isoform X4
XP_021206795.1	GenBank	1775	-	-	gi:1200734291 tyrosine-protein phosphatase non-receptor type 23
XP_021206887.1	GenBank	880	-	-	gi:1200734658 putative pre-mRNA-splicing factor ATP-dependent RNA helicase DHX16
XP_021206910.1	GenBank	591	-	-	gi:1200734725 bifunctional purine biosynthesis protein PURH
XP_021207010.1	GenBank	726	-	-	gi:1200735055 exosome complex exonuclease RRP44
XP_021207056.1	GenBank	1668	-	-	gi:1200735196 trithorax group protein osa
XP_021207135.1	GenBank	1543	-	-	gi:1200735496 DNA topoisomerase 2 isoform X1
XP_021207158.1	GenBank	497	-	-	gi:1200735597 lariat debranching enzyme
XP_021207214.1	GenBank	2186	-	-	gi:1200735795 nucleoprotein TPR
XP_021207259.1	GenBank	899	-	-	gi:1200735916 zinc finger CCCH domain-containing protein 18 isoform X2
XP_021207260.1	GenBank	895	-	-	gi:1200735918 zinc finger CCCH domain-containing protein 18 isoform X3
XP_021207261.1	GenBank	873	-	-	gi:1200735920 zinc finger CCCH domain-containing protein 18 isoform X4
XP_021207492.1	GenBank	766	-	-	gi:1200712317 transmembrane GTPase Marf
XP_021207610.1	GenBank	207	-	-	gi:1200737173 proteasome activator complex subunit 3
XP_021207663.1	GenBank	691	-	-	gi:1200737376 THO complex subunit 5 homolog
XP_021207803.1	GenBank	1687	-	-	gi:1200714670 E3 ubiquitin-protein ligase UBR1
XP_021207981.1	GenBank	1447	-	-	gi:1200738584 nuclear pore complex protein Nup153 isoform X2
XP_021208043.1	GenBank	2261	-	-	gi:1200738775 F-actin-methionine sulfoxide oxidase Mical isoform X1
XP_021208044.1	GenBank	2251	-	-	gi:1200738777 F-actin-methionine sulfoxide oxidase Mical isoform X2
XP_021208045.1	GenBank	2206	-	-	gi:1200738779 F-actin-methionine sulfoxide oxidase Mical isoform X3
XP_021208052.1	GenBank	182	-	-	gi:1200714741 vacuolar protein sorting 29 isoform X1
XP_021208053.1	GenBank	2354	-	-	gi:1200738814 protein ELYS isoform X3
XP_021208067.1	GenBank	673	-	-	gi:1200738861 THO complex subunit 1
XP_021208124.1	GenBank	1672	-	-	gi:1200739079 protein polybromo-1
XP_021208127.1	GenBank	414	-	-	gi:1200739096 histone H3.v1 isoform X5
XP_021208141.1	GenBank	492	-	-	gi:1200739127 serine/threonine-protein phosphatase 2A 55 kDa regulatory subunit B alpha isoform isoform X1
XP_021208478.1	GenBank	393	-	-	gi:1200740246 heterogeneous nuclear ribonucleoprotein K isoform X1
XP_021208479.1	GenBank	393	-	-	gi:1200740248 heterogeneous nuclear ribonucleoprotein K isoform X1
XP_021208480.1	GenBank	393	-	-	gi:1200740250 heterogeneous nuclear ribonucleoprotein K isoform X1
XP_021208504.1	GenBank	386	-	-	gi:1200740318 vacuolar ATPase subunit C isoform X1
XP_021208643.1	GenBank	459	-	-	gi:1200740831 probable ATP-dependent RNA helicase DDX17
XP_021208652.1	GenBank	527	-	-	gi:1200740876 fragile X mental retardation syndrome-related protein 1 homolog A-like
XP_021208757.1	GenBank	232	-	-	gi:1200741256 uncharacterized protein LOC101746500
XP_021208764.1	GenBank	230	-	-	gi:1200741282 uncharacterized protein LOC101737178
XP_021208807.1	GenBank	983	-	-	gi:1200715003 E3 ubiquitin-protein ligase TRIM33
XP_021208889.1	GenBank	128	-	-	gi:1200741886 exosome complex exonuclease RRP44-like
XP_021209088.1	GenBank	959	-	-	gi:1200715678 calpain-A isoform X1
XP_021209090.1	GenBank	949	-	-	gi:1200715680 calpain-A isoform X2
XP_021209091.1	GenBank	949	-	-	gi:1200715682 calpain-A isoform X2
XP_021209092.1	GenBank	879	-	-	gi:1200715684 calpain-B isoform X3
XP_021209093.1	GenBank	832	-	-	gi:1200715687 calpain-A isoform X5
XP_021209094.1	GenBank	832	-	-	gi:1200715689 calpain-A isoform X5
XP_021209095.1	GenBank	832	-	-	gi:1200715691 calpain-A isoform X5
XP_021209177.1	GenBank	496	-	-	gi:1200715997 U4/U6 small nuclear ribonucleoprotein Prp31
XP_021209240.1	GenBank	2274	-	-	gi:1200716224 myosin-I heavy chain isoform X1
XP_021209241.1	GenBank	801	-	-	gi:1200716237 metastasis-associated protein MTA3 isoform X1
XP_021209277.1	GenBank	271	-	-	gi:1200716374 RNA-binding protein lark isoform X1
KWMTBOMO00147	SilkBase	622	2	0.000154	ATP-binding cassette sub-family F member 2
KWMTBOMO00366	SilkBase	531	1.154	0.000512	Insulin-like growth factor 2 mRNA-binding protein 1
KWMTBOMO00462	SilkBase	888	1.51	0.001094	Staphylococcal nuclease domain-containing protein 1
KWMTBOMO00473	SilkBase	483	1.632	0.000553	6-phosphogluconate dehydrogenase, decarboxylating
KWMTBOMO00497	SilkBase	327	1.792	0.002644	D-3-phosphoglycerate dehydrogenase
KWMTBOMO00834	SilkBase	593	2.147	0.000265	Putative RNA-binding protein C365.04c
KWMTBOMO01606	SilkBase	529	2.483	1e-06	Nucleolar protein 58
KWMTBOMO02060	SilkBase	889	1.923	0.003112	Importin subunit beta
KWMTBOMO03630	SilkBase	618	1.436	0.000147	Heterogeneous nuclear ribonucleoprotein Q
KWMTBOMO03748	SilkBase	622	2.206	0.000953	Transketolase-like protein 2
KWMTBOMO04080	SilkBase	371	2.032	0.001892	DNA replication licensing factor Mcm2
KWMTBOMO04296	SilkBase	1364	1.903	0.000663	Trifunctional purine biosynthetic protein adenosine-3
KWMTBOMO04690	SilkBase	2364	3.321	0	Pre-mRNA-processing-splicing factor 8
KWMTBOMO04934	SilkBase	775	1.923	0.001075	Inner nuclear membrane protein Man1
KWMTBOMO05541	SilkBase	1002	1.195	0.000118	Calcium-transporting ATPase sarcoplasmic/endoplasmic reticulum type
KWMTBOMO05699	SilkBase	506	2.076	0.00049	tRNA-splicing ligase RtcB homolog
KWMTBOMO05890	SilkBase	1969	2.84	0	Chromodomain-helicase-DNA-binding protein Mi-2 homolog
KWMTBOMO06227	SilkBase	1063	2.366	2.7e-05	La-related protein 1
KWMTBOMO06402	SilkBase	597	1.728	5e-06	Probable ATP-dependent RNA helicase DDX17
KWMTBOMO06595	SilkBase	865	2.104	6e-06	Puromycin-sensitive aminopeptidase
KWMTBOMO06732	SilkBase	415	1.353	0.002954	ATP-dependent RNA helicase p62
KWMTBOMO07302	SilkBase	1058	2.802	0	Exportin-1
KWMTBOMO07327	SilkBase	798	2.436	4e-06	Ribonucleoside-diphosphate reductase large subunit
KWMTBOMO07589	SilkBase	968	1.994	0.000458	Coatomer subunit beta
KWMTBOMO07870	SilkBase	996	2.386	2.5e-05	THO complex subunit 2
KWMTBOMO07904	SilkBase	1297	1.757	0	Vascular endothelial growth factor receptor 1
KWMTBOMO07933	SilkBase	943	1.848	7.4e-05	Transient receptor potential cation channel protein painless
KWMTBOMO07935	SilkBase	688	2.256	1.9e-05	Dynamin-1-like protein
KWMTBOMO08213	SilkBase	838	2.659	0	Host cell factor 1
KWMTBOMO08404	SilkBase	983	2.168	2e-05	RNA cytidine acetyltransferase
KWMTBOMO08642	SilkBase	655	1.102	0.000116	Endoplasmic reticulum chaperone BiP
KWMTBOMO09057	SilkBase	823	1.646	5e-06	Extended synaptotagmin-2
KWMTBOMO09080	SilkBase	2719	2.171	3e-06	E3 SUMO-protein ligase RanBP2
KWMTBOMO09183	SilkBase	1094	2.339	0	Importin-5
KWMTBOMO09355	SilkBase	195	1.878	0.000736	Peroxiredoxin 1
KWMTBOMO09415	SilkBase	425	1.213	0.000188	ATP-dependent RNA helicase WM6
KWMTBOMO09747	SilkBase	1681	2.093	0.000214	Clathrin heavy chain
KWMTBOMO10169	SilkBase	473	1.92	4.4e-05	Uridine 5'-monophosphate synthase
KWMTBOMO11666	SilkBase	805	3.152	0	Transitional endoplasmic reticulum ATPase TER94
KWMTBOMO11689	SilkBase	402	1.841	0.000173	Selenide, water dikinase
KWMTBOMO11881	SilkBase	714	2.63	1e-06	tRNA (cytosine(34)-C(5))-methyltransferase
KWMTBOMO12039	SilkBase	703	1.62	0	Far upstream element-binding protein 1
KWMTBOMO12206	SilkBase	924	2.373	1e-06	Bromodomain adjacent to zinc finger domain protein 2B
KWMTBOMO12894	SilkBase	783	2.348	1.7e-05	Pre-rRNA-processing protein TSR1 homolog
KWMTBOMO12927	SilkBase	772	2.553	0	Phospholipase A-2-activating protein
KWMTBOMO12965	SilkBase	1049	1.995	0	Vesicle-fusing ATPase 1
KWMTBOMO13075	SilkBase	941	2.028	0.002538	Constitutive coactivator of PPAR-gamma-like protein 2
KWMTBOMO13283	SilkBase	721	2.072	0.000332	Dipeptidyl peptidase 3
KWMTBOMO13293	SilkBase	1000	2.831	0	Poly [ADP-ribose] polymerase
KWMTBOMO13721	SilkBase	545	1.187	1.5e-05	T-complex protein 1 subunit theta
KWMTBOMO13728	SilkBase	744	1.926	3.7e-05	Cullin-5
KWMTBOMO13797	SilkBase	1299	2.935	0	Endoribonuclease Dicer
KWMTBOMO14041	SilkBase	385	1.676	7.5e-05	26S proteasome non-ATPase regulatory subunit 13
KWMTBOMO14420	SilkBase	935	2.708	0	Heterogeneous nuclear ribonucleoprotein U-like protein 1
KWMTBOMO14608	SilkBase	1026	2.855	0	Putative U5 small nuclear ribonucleoprotein 200 kDa helicase
KWMTBOMO14610	SilkBase	900	2.734	2e-06	Putative U5 small nuclear ribonucleoprotein 200 kDa helicase
KWMTBOMO14887	SilkBase	542	1.453	0.002908	T-complex protein 1 subunit eta
KWMTBOMO15063	SilkBase	405	1.639	0.004718	Eukaryotic initiation factor 4A-III
KWMTBOMO15359	SilkBase	724	1.726	0.002707	Bifunctional glutamate/proline--tRNA ligase
KWMTBOMO15518	SilkBase	396	2.138	0.000819	26S proteasome regulatory subunit 10B
KWMTBOMO15617	SilkBase	1308	2.527	0	Dosage compensation regulator
KWMTBOMO15781	SilkBase	455	1.776	0.000808	C-terminal-binding protein
KWMTBOMO00079	SilkBase	480	-	-	Protein RCC2 homolog
KWMTBOMO00080	SilkBase	2261	-	-	[F-actin]-monooxygenase Mical
KWMTBOMO00106	SilkBase	778	-	-	Importin-7
KWMTBOMO00108	SilkBase	274	-	-	Importin-8
KWMTBOMO00196	SilkBase	370	-	-	Exosome component 10
KWMTBOMO00197	SilkBase	371	-	-	Exosome component 10
KWMTBOMO00336	SilkBase	1441	-	-	Eukaryotic translation initiation factor 4 gamma 3
KWMTBOMO00362	SilkBase	282	-	-	Vesicle-associated membrane protein/synaptobrevin-binding protein
KWMTBOMO00687	SilkBase	644	-	-	Nucleolar GTP-binding protein 1
KWMTBOMO00750	SilkBase	185	-	-	Dihydrofolate reductase
KWMTBOMO00785	SilkBase	445	-	-	NF-kappa-B-repressing factor
KWMTBOMO00874	SilkBase	739	-	-	Hepatoma-derived growth factor-related protein 3
KWMTBOMO00890	SilkBase	717	-	-	Dymeclin
KWMTBOMO00942	SilkBase	369	-	-	NFATC2-interacting protein
KWMTBOMO00948	SilkBase	361	-	-	Actin-like protein 6A
KWMTBOMO00989	SilkBase	2120	-	-	Talin-1
KWMTBOMO01004	SilkBase	1124	-	-	CLIP-associating protein
KWMTBOMO01050	SilkBase	1981	-	-	Nucleolar pre-ribosomal-associated protein 1
KWMTBOMO01064	SilkBase	343	-	-	RNA-binding protein lark
KWMTBOMO01070	SilkBase	601	-	-	Serine/threonine-protein kinase RIO3
KWMTBOMO01076	SilkBase	349	-	-	Adenosine kinase
KWMTBOMO01106	SilkBase	470	-	-	Aladin
KWMTBOMO01115	SilkBase	688	-	-	GMP synthase [glutamine-hydrolyzing]
KWMTBOMO01131	SilkBase	160	-	-	Eukaryotic translation initiation factor 5A
KWMTBOMO01133	SilkBase	886	-	-	Chromosome transmission fidelity protein 18 homolog
KWMTBOMO01174	SilkBase	701	-	-	1,4-alpha-glucan-branching enzyme
KWMTBOMO01188	SilkBase	432	-	-	Probable histone-binding protein Caf1
KWMTBOMO01191	SilkBase	1362	-	-	Nuclear pore membrane glycoprotein 210
KWMTBOMO01192	SilkBase	358	-	-	Nuclear pore membrane glycoprotein 210
KWMTBOMO01252	SilkBase	1058	-	-	cGMP-dependent protein kinase, isozyme 2 forms cD5/T2
KWMTBOMO01400	SilkBase	1130	-	-	Pre-mRNA-processing factor 6
KWMTBOMO01406	SilkBase	102	-	-	U6 snRNA-associated Sm-like protein LSm3
KWMTBOMO01430	SilkBase	409	-	-	COP9 signalosome complex subunit 4
KWMTBOMO01438	SilkBase	631	-	-	Ubiquitin conjugation factor E4 B
KWMTBOMO01489	SilkBase	510	-	-	NPC intracellular cholesterol transporter 1
KWMTBOMO01502	SilkBase	204	-	-	Glutathione S-transferase 2
KWMTBOMO01531	SilkBase	231	-	-	ATPase family AAA domain-containing protein 1-B
KWMTBOMO01646	SilkBase	232	-	-	Probable H/ACA ribonucleoprotein complex subunit 1
KWMTBOMO01659	SilkBase	1096	-	-	Enhancer of mRNA-decapping protein 4
KWMTBOMO01720	SilkBase	380	-	-	La protein homolog
KWMTBOMO01743	SilkBase	2096	-	-	HEAT repeat-containing protein 1
KWMTBOMO01790	SilkBase	1057	-	-	Tetratricopeptide repeat protein 14 homolog
KWMTBOMO01805	SilkBase	447	-	-	DNA primase large subunit
KWMTBOMO01817	SilkBase	753	-	-	Probable ATP-dependent RNA helicase DDX17
KWMTBOMO01821	SilkBase	1127	-	-	Fibronectin type-III domain-containing protein 3a
KWMTBOMO01914	SilkBase	514	-	-	Probable RNA-binding protein 23
KWMTBOMO02061	SilkBase	430	-	-	Adenosylhomocysteinase
KWMTBOMO02067	SilkBase	880	-	-	Pre-mRNA-splicing factor ATP-dependent RNA helicase DHX16
KWMTBOMO02082	SilkBase	126	-	-	Profilin
KWMTBOMO02123	SilkBase	686	-	-	Nucleolar complex protein 2 homolog
KWMTBOMO02163	SilkBase	1175	-	-	DNA-directed RNA polymerase II subunit RPB2
KWMTBOMO02272	SilkBase	1775	-	-	Tyrosine-protein phosphatase non-receptor type 23
KWMTBOMO02278	SilkBase	172	-	-	Translationally-controlled tumor protein homolog
KWMTBOMO02322	SilkBase	570	-	-	Sentrin-specific protease 1
KWMTBOMO02326	SilkBase	1045	-	-	Transcription elongation factor SPT5
KWMTBOMO02422	SilkBase	154	-	-	Sex-regulated protein janus-A
KWMTBOMO02433	SilkBase	375	-	-	Ribonucleoside-diphosphate reductase subunit M2
KWMTBOMO02434	SilkBase	397	-	-	COP9 signalosome complex subunit 2
KWMTBOMO02528	SilkBase	1555	-	-	Nucleoporin NUP188 homolog
KWMTBOMO02550	SilkBase	312	-	-	C3 and PZP-like alpha-2-macroglobulin domain-containing protein 8
KWMTBOMO02637	SilkBase	245	-	-	mRNA turnover protein 4 homolog
KWMTBOMO02648	SilkBase	1255	-	-	Cullin-associated NEDD8-dissociated protein 1
KWMTBOMO02723	SilkBase	668	-	-	Cip1-interacting zinc finger protein
KWMTBOMO02744	SilkBase	873	-	-	Serrate RNA effector molecule homolog
KWMTBOMO02751	SilkBase	1863	-	-	DNA-directed RNA polymerase II subunit RPB1
KWMTBOMO02778	SilkBase	640	-	-	HEAT repeat-containing protein 3
KWMTBOMO02894	SilkBase	359	-	-	Lamin-C
KWMTBOMO02895	SilkBase	1030	-	-	Exosome RNA helicase MTR4
KWMTBOMO02913	SilkBase	167	-	-	6-pyruvoyl tetrahydrobiopterin synthase
KWMTBOMO02930	SilkBase	287	-	-	Alpha/beta hydrolase domain-containing protein 17C
KWMTBOMO02934	SilkBase	898	-	-	Transportin-1
KWMTBOMO03016	SilkBase	856	-	-	U2 snRNP-associated SURP motif-containing protein
KWMTBOMO03080	SilkBase	793	-	-	Cullin-4B
KWMTBOMO03122	SilkBase	735	-	-	Kinesin-like protein Klp10A
KWMTBOMO03177	SilkBase	733	-	-	Programmed cell death 6-interacting protein
KWMTBOMO03235	SilkBase	2945	-	-	DNA replication licensing factor Mcm3
KWMTBOMO03338	SilkBase	261	-	-	Heterogeneous nuclear ribonucleoprotein A1, A2/B1 homolog
KWMTBOMO03348	SilkBase	392	-	-	Cleavage stimulation factor subunit 2
KWMTBOMO03351	SilkBase	219	-	-	Glutaredoxin 3
KWMTBOMO03475	SilkBase	617	-	-	Probable ATP-dependent RNA helicase pitchoune
KWMTBOMO03506	SilkBase	3094	-	-	RNA-directed DNA polymerase from mobile element jockey
KWMTBOMO03509	SilkBase	243	-	-	Methyltransferase protein
KWMTBOMO03513	SilkBase	438	-	-	Vacuolar protein sorting-associated protein 4A
KWMTBOMO03587	SilkBase	629	-	-	Heat shock protein 68
KWMTBOMO03687	SilkBase	428	-	-	Fragile X mental retardation syndrome-related protein 1 homolog A
KWMTBOMO03721	SilkBase	285	-	-	Small glutamine-rich tetratricopeptide repeat-containing protein alpha
KWMTBOMO03927	SilkBase	681	-	-	SAFB-like transcription modulator
KWMTBOMO03978	SilkBase	314	-	-	Mitochondrial glutamate carrier 1
KWMTBOMO03986	SilkBase	323	-	-	Annexin B9
KWMTBOMO04027	SilkBase	1285	-	-	Trithorax group protein osa
KWMTBOMO04079	SilkBase	545	-	-	DNA replication licensing factor Mcm2
KWMTBOMO04129	SilkBase	456	-	-	tRNA pseudouridine synthase A
KWMTBOMO04144	SilkBase	419	-	-	Protein krasavietz
KWMTBOMO04151	SilkBase	804	-	-	Nucleolar complex protein 3 homolog
KWMTBOMO04175	SilkBase	730	-	-	Kinesin-like protein KLP2
KWMTBOMO04266	SilkBase	563	-	-	Probable ATP-dependent RNA helicase DDX56
KWMTBOMO04301	SilkBase	440	-	-	AP-2 complex subunit mu
KWMTBOMO04324	SilkBase	1660	-	-	DNA-directed RNA polymerase I subunit RPA1
KWMTBOMO04370	SilkBase	367	-	-	GTP-binding protein 128up
KWMTBOMO04424	SilkBase	246	-	-	Proteasome activator complex subunit 3
KWMTBOMO04436	SilkBase	675	-	-	ESF1 homolog
KWMTBOMO04502	SilkBase	598	-	-	Replication protein A 70 kDa DNA-binding subunit
KWMTBOMO04505	SilkBase	1169	-	-	DNA repair protein RAD50
KWMTBOMO04511	SilkBase	806	-	-	WD repeat-containing protein 75
KWMTBOMO04513	SilkBase	232	-	-	Ribosome biogenesis protein WDR12 homolog
KWMTBOMO04518	SilkBase	732	-	-	Transducin beta-like protein 2
KWMTBOMO04593	SilkBase	905	-	-	Cap-specific mRNA (nucleoside-2'-O-)-methyltransferase 1
KWMTBOMO04604	SilkBase	691	-	-	THO complex subunit 5 homolog
KWMTBOMO04605	SilkBase	433	-	-	Enolase
KWMTBOMO04610	SilkBase	927	-	-	26S proteasome non-ATPase regulatory subunit 2
KWMTBOMO04617	SilkBase	575	-	-	Transmembrane 9 superfamily member 3
KWMTBOMO04675	SilkBase	707	-	-	FACT complex subunit Ssrp1
KWMTBOMO04681	SilkBase	1727	-	-	Transcription elongation factor SPT6
KWMTBOMO04710	SilkBase	801	-	-	Ubiquitin carboxyl-terminal hydrolase 5
KWMTBOMO04750	SilkBase	958	-	-	Formin-like protein
KWMTBOMO04762	SilkBase	470	-	-	Probable ATP-dependent RNA helicase DDX47
KWMTBOMO04769	SilkBase	284	-	-	Transformer-2 protein homolog beta
KWMTBOMO04781	SilkBase	471	-	-	6-phosphofructo-2-kinase/fructose-2,6-bisphosphatase
KWMTBOMO04794	SilkBase	746	-	-	ATP-dependent RNA helicase DDX42
KWMTBOMO04806	SilkBase	1043	-	-	Ubiquitin-like modifier-activating enzyme 1
KWMTBOMO04811	SilkBase	1220	-	-	Structural maintenance of chromosomes protein 1A
KWMTBOMO04821	SilkBase	245	-	-	Eukaryotic translation initiation factor 6
KWMTBOMO05055	SilkBase	362	-	-	Glycerol-3-phosphate dehydrogenase [NAD(+)], cytoplasmic
KWMTBOMO05060	SilkBase	1271	-	-	Protein timeless homolog
KWMTBOMO05115	SilkBase	364	-	-	Poly(rC)-binding protein 3
KWMTBOMO05149	SilkBase	307	-	-	Acidic leucine-rich nuclear phosphoprotein 32 family member A
KWMTBOMO05205	SilkBase	591	-	-	Bifunctional purine biosynthesis protein PURH
KWMTBOMO05209	SilkBase	979	-	-	Exosome complex exonuclease RRP44
KWMTBOMO05231	SilkBase	1125	-	-	Membrane-associated protein Hem
KWMTBOMO05395	SilkBase	473	-	-	Brahma-associated protein of 60 kDa
KWMTBOMO05515	SilkBase	1466	-	-	E3 ubiquitin-protein ligase BRE1B
KWMTBOMO05572	SilkBase	611	-	-	Pescadillo homolog
KWMTBOMO05583	SilkBase	284	-	-	Glyoxalase domain-containing protein 4
KWMTBOMO05600	SilkBase	2261	-	-	Telomere-associated protein RIF1
KWMTBOMO05623	SilkBase	566	-	-	Probable protein phosphatase CG10417
KWMTBOMO05646	SilkBase	620	-	-	Protein claret segregational
KWMTBOMO05679	SilkBase	1389	-	-	Telomerase-binding protein EST1A
KWMTBOMO05688	SilkBase	1336	-	-	Splicing factor 3B subunit 1
KWMTBOMO05693	SilkBase	1958	-	-	Nipped-B protein
KWMTBOMO05720	SilkBase	2488	-	-	Nucleosome-remodeling factor subunit NURF301
KWMTBOMO05733	SilkBase	1339	-	-	Nuclear pore complex protein Nup154
KWMTBOMO05770	SilkBase	286	-	-	Syntenin-1
KWMTBOMO05788	SilkBase	401	-	-	rRNA methyltransferase 3, mitochondrial
KWMTBOMO05812	SilkBase	293	-	-	Caspase-1
KWMTBOMO05855	SilkBase	496	-	-	U4/U6 small nuclear ribonucleoprotein Prp31
KWMTBOMO05927	SilkBase	519	-	-	COP9 signalosome complex subunit 5
KWMTBOMO05999	SilkBase	766	-	-	Transmembrane GTPase Marf
KWMTBOMO06045	SilkBase	2659	-	-	eIF-2-alpha kinase activator GCN1
KWMTBOMO06082	SilkBase	328	-	-	GMPiso00166
KWMTBOMO06125	SilkBase	770	-	-	Signal transducer and activator of transcription 5A
KWMTBOMO06157	SilkBase	2399	-	-	Protein vreteno
KWMTBOMO06168	SilkBase	1272	-	-	Cytoplasmic FMR1-interacting protein
KWMTBOMO06259	SilkBase	756	-	-	F-box/LRR-repeat protein 12
KWMTBOMO06268	SilkBase	326	-	-	Nuclear pore complex protein Nup98-Nup96
KWMTBOMO06344	SilkBase	352	-	-	U1 small nuclear ribonucleoprotein 70 kDa
KWMTBOMO06463	SilkBase	1543	-	-	DNA topoisomerase 2
KWMTBOMO06473	SilkBase	686	-	-	Protein arginine N-methyltransferase 7
KWMTBOMO06548	SilkBase	437	-	-	Nuclear receptor coactivator 5
KWMTBOMO06561	SilkBase	951	-	-	Nucleolar GTP-binding protein 2
KWMTBOMO06566	SilkBase	254	-	-	Pyrimidodiazepine synthase
KWMTBOMO06577	SilkBase	762	-	-	Zinc finger CCCH domain-containing protein 18
KWMTBOMO06583	SilkBase	497	-	-	Lariat debranching enzyme
KWMTBOMO06597	SilkBase	983	-	-	Nuclear pore complex protein Nup160 homolog
KWMTBOMO06598	SilkBase	215	-	-	Nuclear pore complex protein Nup160-like protein
KWMTBOMO06603	SilkBase	934	-	-	Chromodomain Y-like protein
KWMTBOMO06632	SilkBase	2215	-	-	Nucleoprotein TPR
KWMTBOMO06731	SilkBase	483	-	-	Histone deacetylase Rpd3
KWMTBOMO06783	SilkBase	804	-	-	Proline-, glutamic acid- and leucine-rich protein 1
KWMTBOMO06787	SilkBase	608	-	-	SUMO-activating enzyme subunit 2
KWMTBOMO06805	SilkBase	673	-	-	THO complex subunit 1
KWMTBOMO06823	SilkBase	2426	-	-	Protein ELYS
KWMTBOMO06866	SilkBase	356	-	-	Pre-mRNA-splicing factor ATP-dependent RNA helicase PRP16
KWMTBOMO06889	SilkBase	2439	-	-	RNA-directed DNA polymerase from mobile element jockey
KWMTBOMO06896	SilkBase	215	-	-	Carboxypeptidase
KWMTBOMO06907	SilkBase	343	-	-	Mitotic checkpoint protein BUB3
KWMTBOMO06910	SilkBase	353	-	-	Aprataxin and PNK-like factor
KWMTBOMO06926	SilkBase	1167	-	-	Cohesin subunit SA-1
KWMTBOMO06999	SilkBase	541	-	-	Stress-induced-phosphoprotein 1
KWMTBOMO07009	SilkBase	1396	-	-	Nesprin-1
KWMTBOMO07103	SilkBase	331	-	-	Malate dehydrogenase, cytoplasmic
KWMTBOMO07278	SilkBase	339	-	-	Uridine phosphorylase 1
KWMTBOMO07798	SilkBase	162	-	-	S-phase kinase-associated protein 1
KWMTBOMO07820	SilkBase	814	-	-	Heat shock 70 kDa protein 4L
KWMTBOMO07825	SilkBase	1026	-	-	Chromatin-remodeling complex ATPase chain Iswi
KWMTBOMO07912	SilkBase	556	-	-	Apoptosis inhibitor 5 homolog
KWMTBOMO07914	SilkBase	224	-	-	CRAL-TRIO domain-containing protein C3H8.02
KWMTBOMO07932	SilkBase	696	-	-	Gamma-tubulin complex component 2
KWMTBOMO08043	SilkBase	423	-	-	Histone PARylation factor 1-like
KWMTBOMO08143	SilkBase	628	-	-	Double-strand break repair protein MRE11
KWMTBOMO08203	SilkBase	510	-	-	E3 ubiquitin-protein ligase TRIM33
KWMTBOMO08425	SilkBase	463	-	-	Synaptotagmin-6
KWMTBOMO08430	SilkBase	668	-	-	Cleavage and polyadenylation specificity factor subunit 6
KWMTBOMO08500	SilkBase	506	-	-	GPI mannosyltransferase 3
KWMTBOMO08535	SilkBase	254	-	-	Putative oxidoreductase GLYR1 homolog
KWMTBOMO08537	SilkBase	279	-	-	Putative oxidoreductase GLYR1 homolog
KWMTBOMO08596	SilkBase	217	-	-	Vesicle-trafficking protein SEC22b-B
KWMTBOMO08618	SilkBase	1858	-	-	Nuclear pore complex protein Nup205
KWMTBOMO08635	SilkBase	283	-	-	116 kDa U5 small nuclear ribonucleoprotein component
KWMTBOMO08636	SilkBase	680	-	-	116 kDa U5 small nuclear ribonucleoprotein component
KWMTBOMO08637	SilkBase	518	-	-	Nucleolar complex protein 4 homolog B
KWMTBOMO08742	SilkBase	483	-	-	U4/U6.U5 tri-snRNP-associated protein 2
KWMTBOMO08794	SilkBase	1603	-	-	ATP-dependent helicase brm
KWMTBOMO08813	SilkBase	941	-	-	Probable ATP-dependent RNA helicase CG8611
KWMTBOMO08815	SilkBase	864	-	-	ATP-binding cassette sub-family F member 1
KWMTBOMO08865	SilkBase	672	-	-	Protein arginine N-methyltransferase 5
KWMTBOMO08868	SilkBase	1294	-	-	Bromodomain-containing protein 2
KWMTBOMO08905	SilkBase	548	-	-	Parafibromin
KWMTBOMO08977	SilkBase	423	-	-	Zinc finger protein 346
KWMTBOMO08990	SilkBase	992	-	-	AP-3 complex subunit delta
KWMTBOMO09070	SilkBase	1396	-	-	Mediator of RNA polymerase II transcription subunit 14
KWMTBOMO09090	SilkBase	674	-	-	Glutamine--fructose-6-phosphate aminotransferase [isomerizing] 1
KWMTBOMO09091	SilkBase	411	-	-	TAR DNA-binding protein 43
KWMTBOMO09093	SilkBase	2846	-	-	E3 ubiquitin-protein ligase hyd
KWMTBOMO09182	SilkBase	342	-	-	Choline-phosphate cytidylyltransferase B
KWMTBOMO09198	SilkBase	430	-	-	DNA replication licensing factor Mcm7
KWMTBOMO09200	SilkBase	1495	-	-	DNA polymerase alpha catalytic subunit
KWMTBOMO09234	SilkBase	394	-	-	mRNA cap guanine-N7 methyltransferase
KWMTBOMO09292	SilkBase	812	-	-	Probable ATP-dependent RNA helicase DDX23
KWMTBOMO09390	SilkBase	215	-	-	Serine/arginine-rich splicing factor 1B
KWMTBOMO09467	SilkBase	352	-	-	Hsp70-binding protein 1
KWMTBOMO09495	SilkBase	962	-	-	RRP12-like protein
KWMTBOMO09496	SilkBase	410	-	-	RRP12-like protein
KWMTBOMO09553	SilkBase	364	-	-	Fructose-bisphosphate aldolase
KWMTBOMO09606	SilkBase	1011	-	-	JmjC domain-containing histone demethylation protein 1
KWMTBOMO09647	SilkBase	1228	-	-	Condensin complex subunit 3
KWMTBOMO09657	SilkBase	892	-	-	Squamous cell carcinoma antigen recognized by T-cells 3
KWMTBOMO09672	SilkBase	272	-	-	Phosphatidylinositol transfer protein alpha isoform
KWMTBOMO09796	SilkBase	1155	-	-	Ubiquitin-conjugating enzyme E2 G1
KWMTBOMO09960	SilkBase	328	-	-	Serine/threonine-protein phosphatase PP1-alpha catalytic subunit
KWMTBOMO09966	SilkBase	182	-	-	Vacuolar protein sorting-associated protein 29
KWMTBOMO10021	SilkBase	654	-	-	Nuclear pore complex protein Nup85
KWMTBOMO10124	SilkBase	548	-	-	Poly(A)-specific ribonuclease PARN
KWMTBOMO10129	SilkBase	362	-	-	26S proteasome non-ATPase regulatory subunit 4
KWMTBOMO10130	SilkBase	1289	-	-	Ribonuclease Z, mitochondrial
KWMTBOMO10138	SilkBase	319	-	-	Dual specificity mitogen-activated protein kinase kinase 6
KWMTBOMO10243	SilkBase	1120	-	-	Ubiquitin carboxyl-terminal hydrolase 7
KWMTBOMO10293	SilkBase	717	-	-	Protein SDA1 homolog
KWMTBOMO10453	SilkBase	188	-	-	Myophilin
KWMTBOMO10467	SilkBase	408	-	-	Protein HGV2
KWMTBOMO10470	SilkBase	2564	-	-	Small subunit processome component 20 homolog
KWMTBOMO10661	SilkBase	839	-	-	Ribosome biogenesis protein BOP1 homolog
KWMTBOMO10866	SilkBase	762	-	-	Protein regulator of cytokinesis 1
KWMTBOMO10951	SilkBase	324	-	-	Serine/threonine-protein phosphatase PP1-beta catalytic subunit
KWMTBOMO10965	SilkBase	415	-	-	26S proteasome regulatory subunit 6B
KWMTBOMO11059	SilkBase	1886	-	-	Transcriptional regulator ATRX homolog
KWMTBOMO11098	SilkBase	806	-	-	Speckle targeted PIP5K1A-regulated poly(A) polymerase
KWMTBOMO11271	SilkBase	503	-	-	Ubiquitin carboxyl-terminal hydrolase 14
KWMTBOMO11275	SilkBase	358	-	-	DNA replication licensing factor MCM4
KWMTBOMO11276	SilkBase	505	-	-	DNA replication licensing factor MCM4
KWMTBOMO11394	SilkBase	387	-	-	Heterogeneous nuclear ribonucleoprotein K
KWMTBOMO11433	SilkBase	429	-	-	Mitotic spindle assembly checkpoint protein MAD1
KWMTBOMO11434	SilkBase	318	-	-	Mitotic spindle assembly checkpoint protein MAD1
KWMTBOMO11570	SilkBase	5367	-	-	Midasin
KWMTBOMO11583	SilkBase	250	-	-	Cyclin-Q
KWMTBOMO11613	SilkBase	607	-	-	Leukotriene A-4 hydrolase
KWMTBOMO11733	SilkBase	624	-	-	Peptidylprolyl isomerase domain and WD repeat-containing protein 1
KWMTBOMO11766	SilkBase	383	-	-	WD repeat-containing protein 89
KWMTBOMO11767	SilkBase	351	-	-	Cysteine and histidine-rich protein 1 homolog
KWMTBOMO11972	SilkBase	1187	-	-	Sister chromatid cohesion protein PDS5 homolog B-B
KWMTBOMO12037	SilkBase	496	-	-	Protein DEK
KWMTBOMO12052	SilkBase	2860	-	-	RNA-directed DNA polymerase from mobile element jockey
KWMTBOMO12057	SilkBase	332	-	-	Eukaryotic translation initiation factor 2 subunit 1
KWMTBOMO12108	SilkBase	203	-	-	Nuclear transcription factor Y subunit gamma
KWMTBOMO12116	SilkBase	357	-	-	Transmembrane protein 68
KWMTBOMO12124	SilkBase	82	-	-	Exportin-2
KWMTBOMO12125	SilkBase	318	-	-	Exportin-2
KWMTBOMO12207	SilkBase	782	-	-	Probable ATP-dependent RNA helicase DDX27
KWMTBOMO12213	SilkBase	355	-	-	KH domain-containing, RNA-binding, signal transduction-associated protein 3
KWMTBOMO12350	SilkBase	1008	-	-	Zinc finger RNA-binding protein
KWMTBOMO12431	SilkBase	230	-	-	N-like protein
KWMTBOMO12491	SilkBase	1979	-	-	Glycogen
KWMTBOMO12602	SilkBase	4051	-	-	Dynein heavy chain, cytoplasmic
KWMTBOMO12607	SilkBase	1597	-	-	Polyubiquitin-A
KWMTBOMO12628	SilkBase	1212	-	-	Isoleucine--tRNA ligase, cytoplasmic
KWMTBOMO12631	SilkBase	1065	-	-	Polyubiquitin-A
KWMTBOMO12759	SilkBase	1120	-	-	Nucleolar protein 6
KWMTBOMO12817	SilkBase	207	-	-	Mitotic spindle assembly checkpoint protein MAD2A
KWMTBOMO12867	SilkBase	372	-	-	Spermine synthase
KWMTBOMO12883	SilkBase	446	-	-	Phosphatidate cytidylyltransferase, photoreceptor-specific
KWMTBOMO12899	SilkBase	628	-	-	Heat shock protein 68
KWMTBOMO12928	SilkBase	369	-	-	IST1 homolog
KWMTBOMO12935	SilkBase	225	-	-	Calcyphosin-like protein
KWMTBOMO12960	SilkBase	1485	-	-	Dedicator of cytokinesis protein 4
KWMTBOMO12966	SilkBase	816	-	-	Calcium homeostasis endoplasmic reticulum protein
KWMTBOMO13117	SilkBase	325	-	-	Nuclear migration protein nudC
KWMTBOMO13199	SilkBase	2377	-	-	Helicase ARIP4
KWMTBOMO13230	SilkBase	657	-	-	Eukaryotic translation initiation factor 3 subunit A
KWMTBOMO13315	SilkBase	891	-	-	Cyclin-G-associated kinase
KWMTBOMO13317	SilkBase	1897	-	-	Proteasome adapter and scaffold protein ECM29
KWMTBOMO13364	SilkBase	473	-	-	Cyclic GMP-AMP synthase
KWMTBOMO13560	SilkBase	461	-	-	Pseudouridine synthase
KWMTBOMO13567	SilkBase	693	-	-	Putative sporozoite surface protein
KWMTBOMO13747	SilkBase	330	-	-	3-ketodihydrosphingosine reductase
KWMTBOMO13799	SilkBase	386	-	-	Endoribonuclease Dcr-1
KWMTBOMO13882	SilkBase	168	-	-	Probable phospholipid hydroperoxide glutathione peroxidase
KWMTBOMO13922	SilkBase	341	-	-	Activator of 90 kDa heat shock protein ATPase homolog 1
KWMTBOMO13975	SilkBase	1127	-	-	Ribosome biogenesis protein bms1
KWMTBOMO14033	SilkBase	373	-	-	Choline/ethanolamine kinase
KWMTBOMO14076	SilkBase	871	-	-	RNA-binding protein 26
KWMTBOMO14080	SilkBase	1335	-	-	Para-nitrobenzyl esterase
KWMTBOMO14185	SilkBase	727	-	-	Protein suppressor of forked
KWMTBOMO14252	SilkBase	764	-	-	Cullin-2
KWMTBOMO14269	SilkBase	1264	-	-	Rho guanine nucleotide exchange factor 11
KWMTBOMO14276	SilkBase	2345	-	-	OS=Bombyx mori p50T OX=7091 LEN=2345
KWMTBOMO14422	SilkBase	813	-	-	Zonadhesin
KWMTBOMO14431	SilkBase	822	-	-	Calpain-A
KWMTBOMO14439	SilkBase	1453	-	-	Cofilin/actin-depolymerizing factor-like
KWMTBOMO14440	SilkBase	148	-	-	Cofilin/actin-depolymerizing factor homolog
KWMTBOMO14450	SilkBase	454	-	-	Poly(A) polymerase alpha
KWMTBOMO14458	SilkBase	394	-	-	Actin-related protein 2
KWMTBOMO14477	SilkBase	628	-	-	WD repeat-containing protein 43
KWMTBOMO14654	SilkBase	433	-	-	Cleavage stimulation factor subunit 1
KWMTBOMO14687	SilkBase	733	-	-	Pre-mRNA-splicing factor ATP-dependent RNA helicase DHX15
KWMTBOMO14746	SilkBase	853	-	-	Protein mahjong
KWMTBOMO14747	SilkBase	566	-	-	Protein mahjong
KWMTBOMO14752	SilkBase	469	-	-	H/ACA ribonucleoprotein complex subunit 4
KWMTBOMO14804	SilkBase	443	-	-	Programmed cell death protein 4
KWMTBOMO14861	SilkBase	532	-	-	U4/U6 small nuclear ribonucleoprotein Prp4
KWMTBOMO14862	SilkBase	700	-	-	U4/U6 small nuclear ribonucleoprotein Prp3
KWMTBOMO14906	SilkBase	186	-	-	Galectin-9
KWMTBOMO14945	SilkBase	450	-	-	5'-3' exoribonuclease 2 homolog
KWMTBOMO14947	SilkBase	397	-	-	5'-3' exoribonuclease 2
KWMTBOMO14962	SilkBase	1011	-	-	Protein RRP5 homolog
KWMTBOMO14987	SilkBase	254	-	-	RNA-binding protein lark
KWMTBOMO15050	SilkBase	268	-	-	Adenylosuccinate synthetase
KWMTBOMO15051	SilkBase	142	-	-	Adenylosuccinate synthetase
KWMTBOMO15052	SilkBase	768	-	-	PiggyBac transposable element-derived protein 4
KWMTBOMO15061	SilkBase	694	-	-	Metastasis-associated protein MTA1
KWMTBOMO15071	SilkBase	270	-	-	DNA-directed RNA polymerase II subunit RPB7
KWMTBOMO15074	SilkBase	2232	-	-	Unconventional myosin-X
KWMTBOMO15127	SilkBase	332	-	-	DNA-directed RNA polymerases I and III subunit RPAC1
KWMTBOMO15135	SilkBase	311	-	-	3'(2'),5'-bisphosphate nucleotidase 1
KWMTBOMO15176	SilkBase	927	-	-	Pre-mRNA-processing factor 39
KWMTBOMO15204	SilkBase	1443	-	-	Probable ATP-dependent RNA helicase spindle-E
KWMTBOMO15207	SilkBase	1077	-	-	RNA helicase aquarius
KWMTBOMO15257	SilkBase	794	-	-	Serine/threonine-protein phosphatase 4 regulatory subunit 3
KWMTBOMO15293	SilkBase	729	-	-	DNA replication licensing factor Mcm5
KWMTBOMO15336	SilkBase	4356	-	-	Baculoviral IAP repeat-containing protein 6
KWMTBOMO15389	SilkBase	1012	-	-	Chromosome-associated kinesin KIF4
KWMTBOMO15405	SilkBase	402	-	-	Nucleolysin TIAR
KWMTBOMO15422	SilkBase	948	-	-	DNA damage-binding protein 1
KWMTBOMO15425	SilkBase	557	-	-	HIV Tat-specific factor 1 homolog
KWMTBOMO15495	SilkBase	498	-	-	Dynein heavy chain-like protein
KWMTBOMO15506	SilkBase	980	-	-	Nucleolar protein 14 homolog
KWMTBOMO15534	SilkBase	638	-	-	Zinc finger protein on ecdysone puffs
KWMTBOMO15543	SilkBase	758	-	-	DNA-directed RNA polymerase I subunit RPA2
KWMTBOMO15546	SilkBase	366	-	-	DNA-directed RNA polymerase I subunit RPA2
KWMTBOMO15583	SilkBase	860	-	-	Coatomer subunit alpha
KWMTBOMO15593	SilkBase	405	-	-	Protein phosphatase PP2A 55 kDa regulatory subunit
KWMTBOMO15616	SilkBase	334	-	-	VIP36-like protein
KWMTBOMO15627	SilkBase	1720	-	-	Protein polybromo-1
KWMTBOMO15657	SilkBase	786	-	-	DNA replication licensing factor Mcm6
KWMTBOMO15661	SilkBase	414	-	-	Cell growth-regulating nucleolar protein
KWMTBOMO15733	SilkBase	1137	-	-	Dedicator of cytokinesis protein 1
KWMTBOMO15990	SilkBase	1722	-	-	Ankyrin-3
KWMTBOMO16001	SilkBase	177	-	-	Protein lethal(2)essential for life
KWMTBOMO16061	SilkBase	307	-	-	Round spermatid basic protein 1-like protein
KWMTBOMO16062	SilkBase	640	-	-	Lysine-specific demethylase 9
KWMTBOMO16086	SilkBase	188	-	-	Protein lethal(2)essential for life
KWMTBOMO16088	SilkBase	640	-	-	Heat shock protein 68
KWMTBOMO16089	SilkBase	684	-	-	Heat shock protein 68
KWMTBOMO16090	SilkBase	660	-	-	Heat shock protein 68
KWMTBOMO16091	SilkBase	676	-	-	Heat shock protein 68
KWMTBOMO16196	SilkBase	386	-	-	V-type proton ATPase subunit C
KWMTBOMO16309	SilkBase	390	-	-	NSFL1 cofactor p47
KWMTBOMO16405	SilkBase	454	-	-	Elongation factor Tu, mitochondrial
KWMTBOMO16532	SilkBase	334	-	-	Dual specificity mitogen-activated protein kinase kinase 6
KWMTBOMO16707	SilkBase	188	-	-	Protein lethal(2)essential for life
BGIBMGA000103-PA	SilkDB 2.0	1282	2.2	0.003764	heterogeneous nuclear ribonucleoprotein U-like protein 1-like
BGIBMGA000950-PA	SilkDB 2.0	1347	2.332	0.00432	THO complex subunit 2-like
BGIBMGA001183-PA	SilkDB 2.0	1158	1.722	0.002465	vascular endothelial growth factor receptor 1-like
BGIBMGA002931-PA	SilkDB 2.0	1969	2.409	0.002443	chromodomain-helicase-DNA-binding protein Mi-2 homolog isoform X1
BGIBMGA003985-PA	SilkDB 2.0	762	2.334	0.000278	transitional endoplasmic reticulum ATPase TER94
BGIBMGA004315-PA	SilkDB 2.0	648	1.671	0.00318	P-element somatic inhibitor
BGIBMGA004691-PA	SilkDB 2.0	965	2.44	2.9e-05	poly [ADP-ribose] polymerase
BGIBMGA005449-PA	SilkDB 2.0	1199	2.506	0.000419	DNA repair protein RAD50-like
BGIBMGA008625-PA	SilkDB 2.0	853	2.401	0.000477	DNA replication licensing factor Mcm2-like
BGIBMGA009816-PA	SilkDB 2.0	2226	3.065	2.1e-05	pre-mRNA-processing-splicing factor 8-like
BGIBMGA010657-PA	SilkDB 2.0	1058	2.349	0.000777	exportin-1-like
BGIBMGA000084-PA	SilkDB 2.0	596	-	-	poly(A) polymerase gamma-like isoform X1
BGIBMGA000097-PA	SilkDB 2.0	940	-	-	calpain-B isoform X1
BGIBMGA000102-PA	SilkDB 2.0	777	-	-	papilin-like
BGIBMGA000128-PA	SilkDB 2.0	1364	-	-	hypothetical protein
BGIBMGA000229-PA	SilkDB 2.0	337	-	-	phospholipase A-2-activating protein-like
BGIBMGA000232-PA	SilkDB 2.0	208	-	-	calcyphosphine isoform 1
BGIBMGA000242-PA	SilkDB 2.0	754	-	-	dedicator of cytokinesis protein 3-like
BGIBMGA000244-PA	SilkDB 2.0	816	-	-	calcium homeostasis endoplasmic reticulum protein-like isoform X1
BGIBMGA000302-PA	SilkDB 2.0	925	-	-	constitutive coactivator of PPAR-gamma-like protein 1-like
BGIBMGA000382-PA	SilkDB 2.0	156	-	-	nuclear migration protein nudC
BGIBMGA000469-PA	SilkDB 2.0	352	-	-	IST1 homolog
BGIBMGA000484-PA	SilkDB 2.0	753	-	-	nonclathrin coat protein gamma1-COP
BGIBMGA000528-PA	SilkDB 2.0	1417	-	-	eukaryotic translation initiation factor 4 gamma 3-like
BGIBMGA000626-PA	SilkDB 2.0	709	-	-	PM-Scl autoantigen-like protein
BGIBMGA000809-PA	SilkDB 2.0	627	-	-	5'-3' exoribonuclease 2 homolog
BGIBMGA000828-PA	SilkDB 2.0	799	-	-	DNA replication licensing factor Mcm6-like
BGIBMGA000918-PA	SilkDB 2.0	162	-	-	S-phase kinase-associated protein
BGIBMGA000930-PA	SilkDB 2.0	1026	-	-	chromatin-remodeling complex ATPase chain Iswi-like
BGIBMGA000979-PA	SilkDB 2.0	694	-	-	gamma-tubulin complex component 2-like
BGIBMGA001084-PA	SilkDB 2.0	628	-	-	meiotic recombination 11
BGIBMGA001124-PA	SilkDB 2.0	632	-	-	recombination repair protein 1-like isoform X1
BGIBMGA001174-PA	SilkDB 2.0	218	-	-	CRAL-TRIO domain-containing protein C589.09%2C mitochondrial-like
BGIBMGA001175-PA	SilkDB 2.0	468	-	-	apoptosis inhibitor 5-like
BGIBMGA001218-PA	SilkDB 2.0	840	-	-	97 kDa heat shock protein-like
BGIBMGA001336-PA	SilkDB 2.0	379	-	-	probable ATP-dependent RNA helicase DDX17-like
BGIBMGA001372-PA	SilkDB 2.0	1856	-	-	huntingtin-interacting protein 1-like
BGIBMGA001415-PA	SilkDB 2.0	913	-	-	polyubiquitin-A-like isoform X1
BGIBMGA001470-PA	SilkDB 2.0	1944	-	-	mucin-17-like
BGIBMGA001546-PA	SilkDB 2.0	3072	-	-	dynein heavy chain%2C cytoplasmic-like
BGIBMGA001547-PA	SilkDB 2.0	1347	-	-	dynein heavy chain%2C cytoplasmic-like
BGIBMGA001549-PA	SilkDB 2.0	153	-	-	polyubiquitin-C-like isoform X1
BGIBMGA001558-PA	SilkDB 2.0	1212	-	-	isoleucine--tRNA ligase%2C cytoplasmic-like
BGIBMGA001675-PA	SilkDB 2.0	2244	-	-	hypothetical protein
BGIBMGA001739-PA	SilkDB 2.0	725	-	-	signal transducer and activator of transcription
BGIBMGA001814-PA	SilkDB 2.0	684	-	-	hypothetical protein
BGIBMGA001818-PA	SilkDB 2.0	1803	-	-	nuclear pore complex protein Nup98-Nup96-like
BGIBMGA001887-PA	SilkDB 2.0	621	-	-	mitotic spindle assembly checkpoint protein MAD1-like
BGIBMGA002012-PA	SilkDB 2.0	274	-	-	importin-7-like isoform X1
BGIBMGA002013-PA	SilkDB 2.0	515	-	-	importin-7-like isoform X2
BGIBMGA002105-PA	SilkDB 2.0	480	-	-	protein RCC2 homolog isoform X1
BGIBMGA002247-PA	SilkDB 2.0	925	-	-	helicase ARIP4-like
BGIBMGA002428-PA	SilkDB 2.0	915	-	-	membrane-associated protein Hem-like
BGIBMGA002604-PA	SilkDB 2.0	443	-	-	hypothetical protein
BGIBMGA002649-PA	SilkDB 2.0	1273	-	-	cullin-associated NEDD8-dissociated protein 1-like
BGIBMGA002655-PA	SilkDB 2.0	464	-	-	hypothetical protein
BGIBMGA002694-PA	SilkDB 2.0	1821	-	-	nucleoporin NUP188 homolog
BGIBMGA002759-PA	SilkDB 2.0	408	-	-	ubiquitin carboxyl-terminal hydrolase 14-like
BGIBMGA002763-PA	SilkDB 2.0	276	-	-	DNA replication licensing factor MCM4-like
BGIBMGA002790-PA	SilkDB 2.0	348	-	-	JAB-MPN domain protein
BGIBMGA002820-PA	SilkDB 2.0	766	-	-	transmembrane GTPase Marf-like
BGIBMGA002840-PA	SilkDB 2.0	2619	-	-	translational activator GCN1-like
BGIBMGA003001-PA	SilkDB 2.0	674	-	-	nucleolar complex protein 2 homolog isoform X1
BGIBMGA003004-PA	SilkDB 2.0	179	-	-	small nuclear ribonucleoprotein polypeptide
BGIBMGA003018-PA	SilkDB 2.0	1152	-	-	DNA-directed RNA polymerase II subunit RPB2-like
BGIBMGA003073-PA	SilkDB 2.0	166	-	-	translationally-controlled tumor protein homolog
BGIBMGA003089-PA	SilkDB 2.0	1293	-	-	tyrosine-protein phosphatase non-receptor type 23-like
BGIBMGA003195-PA	SilkDB 2.0	738	-	-	putative pre-mRNA-splicing factor ATP-dependent RNA helicase DHX16-like
BGIBMGA003221-PA	SilkDB 2.0	563	-	-	hypothetical protein
BGIBMGA003336-PA	SilkDB 2.0	394	-	-	mRNA cap guanine-N7 methyltransferase-like isoform X1
BGIBMGA003351-PA	SilkDB 2.0	719	-	-	minichromosome maintenance complex component 7
BGIBMGA003362-PA	SilkDB 2.0	342	-	-	choline-phosphate cytidylyltransferase B-like isoform X3
BGIBMGA003396-PA	SilkDB 2.0	1379	-	-	DNA polymerase alpha catalytic subunit-like
BGIBMGA003429-PA	SilkDB 2.0	812	-	-	probable ATP-dependent RNA helicase DDX23-like
BGIBMGA003468-PA	SilkDB 2.0	667	-	-	hypothetical protein
BGIBMGA003480-PA	SilkDB 2.0	840	-	-	serrate RNA effector molecule homolog
BGIBMGA003484-PA	SilkDB 2.0	1856	-	-	DNA-directed RNA polymerase II subunit RPB1-like
BGIBMGA003602-PA	SilkDB 2.0	763	-	-	U2 snRNP-associated SURP motif-containing protein-like
BGIBMGA003635-PA	SilkDB 2.0	802	-	-	transportin-1-like
BGIBMGA003702-PA	SilkDB 2.0	640	-	-	71 kDa protein
BGIBMGA003759-PA	SilkDB 2.0	1021	-	-	transcription elongation factor SPT5-like
BGIBMGA003787-PA	SilkDB 2.0	694	-	-	sentrin-specific protease-like
BGIBMGA003822-PA	SilkDB 2.0	1446	-	-	DDB1- and CUL4-associated factor-like 1-like
BGIBMGA003833-PA	SilkDB 2.0	510	-	-	H/ACA ribonucleoprotein complex subunit 4-like
BGIBMGA003840-PA	SilkDB 2.0	126	-	-	small nuclear ribonucleoprotein Sm D1
BGIBMGA004090-PA	SilkDB 2.0	5145	-	-	midasin-like
BGIBMGA004210-PA	SilkDB 2.0	383	-	-	WD repeat-containing protein 89-like
BGIBMGA004247-PA	SilkDB 2.0	343	-	-	transmembrane protein 68-like
BGIBMGA004309-PA	SilkDB 2.0	596	-	-	protein DEK-like isoform X1
BGIBMGA004379-PA	SilkDB 2.0	1114	-	-	sister chromatid cohesion protein PDS5 homolog B-B-like
BGIBMGA004568-PA	SilkDB 2.0	974	-	-	round spermatid basic protein 1-like protein-like
BGIBMGA004646-PA	SilkDB 2.0	332	-	-	mitotic checkpoint protein BUB3-like
BGIBMGA004648-PA	SilkDB 2.0	362	-	-	aprataxin and PNK-like factor-like isoform X2
BGIBMGA004658-PA	SilkDB 2.0	1154	-	-	cohesin subunit SA-1-like
BGIBMGA004672-PA	SilkDB 2.0	410	-	-	ran-binding protein 3-like
BGIBMGA004674-PA	SilkDB 2.0	1636	-	-	proteasome-associated protein ECM29 homolog
BGIBMGA004740-PA	SilkDB 2.0	848	-	-	DNA damage-binding protein 1-like
BGIBMGA004741-PA	SilkDB 2.0	557	-	-	HIV Tat-specific factor 1 homolog
BGIBMGA004776-PA	SilkDB 2.0	353	-	-	protein arginine N-methyltransferase 8-like
BGIBMGA004827-PA	SilkDB 2.0	270	-	-	hypothetical protein
BGIBMGA004845-PA	SilkDB 2.0	2179	-	-	myosin-I heavy chain-like
BGIBMGA004881-PA	SilkDB 2.0	252	-	-	RNA-binding protein 4.1-like isoform X1
BGIBMGA004882-PA	SilkDB 2.0	252	-	-	RNA-binding protein 4.1-like isoform X1
BGIBMGA004892-PA	SilkDB 2.0	388	-	-	TIA1 cytotoxic granule-associated RNA binding protein
BGIBMGA004939-PA	SilkDB 2.0	927	-	-	pre-mRNA-processing factor 39-like
BGIBMGA004949-PA	SilkDB 2.0	1322	-	-	probable ATP-dependent RNA helicase spindle-E-like
BGIBMGA004963-PA	SilkDB 2.0	1131	-	-	intron-binding protein aquarius-like
BGIBMGA005022-PA	SilkDB 2.0	763	-	-	hypothetical protein
BGIBMGA005023-PA	SilkDB 2.0	414	-	-	cell growth-regulating nucleolar protein-like isoform X1
BGIBMGA005102-PA	SilkDB 2.0	1190	-	-	chromosome-associated kinesin KIF4-like
BGIBMGA005151-PA	SilkDB 2.0	675	-	-	DNA replication licensing factor Mcm5-like
BGIBMGA005288-PA	SilkDB 2.0	700	-	-	high mobility group protein D-like isoform X1
BGIBMGA005315-PA	SilkDB 2.0	916	-	-	26S proteasome non-ATPase regulatory subunit 2-like
BGIBMGA005317-PA	SilkDB 2.0	691	-	-	THO complex subunit 5 homolog isoform X1
BGIBMGA005324-PA	SilkDB 2.0	777	-	-	cap-specific mRNA (nucleoside-2'-O-)-methyltransferase 1-like
BGIBMGA005358-PA	SilkDB 2.0	1290	-	-	WD repeat-containing protein 75-like
BGIBMGA005412-PA	SilkDB 2.0	675	-	-	ESF1 homolog isoform X1
BGIBMGA005448-PA	SilkDB 2.0	585	-	-	replication protein A1
BGIBMGA005452-PA	SilkDB 2.0	420	-	-	ribosome biogenesis protein WDR12 homolog
BGIBMGA005493-PA	SilkDB 2.0	433	-	-	enolase
BGIBMGA005499-PA	SilkDB 2.0	566	-	-	transmembrane 9 superfamily member 3-like
BGIBMGA005522-PA	SilkDB 2.0	785	-	-	transcription elongation factor SPT6-like
BGIBMGA005646-PA	SilkDB 2.0	848	-	-	ribonuclease Z%2C mitochondrial-like
BGIBMGA005650-PA	SilkDB 2.0	543	-	-	poly(A)-specific ribonuclease
BGIBMGA005702-PA	SilkDB 2.0	583	-	-	nuclear pore complex protein Nup85-like
BGIBMGA005738-PA	SilkDB 2.0	1721	-	-	hypothetical protein
BGIBMGA005758-PA	SilkDB 2.0	779	-	-	cullin-4B-like
BGIBMGA005777-PA	SilkDB 2.0	676	-	-	kinesin-like protein a
BGIBMGA005991-PA	SilkDB 2.0	490	-	-	DNA primase large subunit-like
BGIBMGA005999-PA	SilkDB 2.0	1140	-	-	tetratricopeptide repeat protein 14 homolog isoform X1
BGIBMGA006022-PA	SilkDB 2.0	387	-	-	la protein homolog isoform X1
BGIBMGA006025-PA	SilkDB 2.0	1626	-	-	maestro heat-like repeat-containing protein family member 1-like
BGIBMGA006134-PA	SilkDB 2.0	2096	-	-	HEAT repeat-containing protein 1-like
BGIBMGA006171-PA	SilkDB 2.0	1022	-	-	fibronectin type-III domain-containing protein 3a-like
BGIBMGA006243-PA	SilkDB 2.0	438	-	-	vacuolar protein sorting 4
BGIBMGA006344-PA	SilkDB 2.0	250	-	-	hypothetical protein
BGIBMGA006401-PA	SilkDB 2.0	219	-	-	glutaredoxin 3-like
BGIBMGA006476-PA	SilkDB 2.0	615	-	-	cleavage stimulation factor subunit 2 tau variant isoform X1
BGIBMGA006509-PA	SilkDB 2.0	335	-	-	nucleoporin NDC1-like
BGIBMGA006545-PA	SilkDB 2.0	620	-	-	kinesin-like protein Ncd
BGIBMGA006588-PA	SilkDB 2.0	318	-	-	pescadillo homolog
BGIBMGA006763-PA	SilkDB 2.0	1984	-	-	telomere-associated protein RIF1-like
BGIBMGA006779-PA	SilkDB 2.0	673	-	-	probable protein phosphatase CG10417-like
BGIBMGA006813-PA	SilkDB 2.0	941	-	-	nuclear pore complex protein Nup155-like
BGIBMGA006814-PA	SilkDB 2.0	185	-	-	nuclear pore complex protein Nup155-like
BGIBMGA006818-PA	SilkDB 2.0	2428	-	-	nucleosome-remodeling factor subunit NURF301-like
BGIBMGA006851-PA	SilkDB 2.0	1336	-	-	splicing factor 3B subunit 1-like
BGIBMGA006933-PA	SilkDB 2.0	312	-	-	putative RNA methyltransferase
BGIBMGA006946-PA	SilkDB 2.0	293	-	-	caspase-1
BGIBMGA007092-PA	SilkDB 2.0	174	-	-	transgelin
BGIBMGA007297-PA	SilkDB 2.0	551	-	-	protein SDA1 homolog
BGIBMGA007315-PA	SilkDB 2.0	1242	-	-	ubiquitin carboxyl-terminal hydrolase 7-like
BGIBMGA007325-PA	SilkDB 2.0	1419	-	-	nuclear pore membrane glycoprotein 210-like
BGIBMGA007401-PA	SilkDB 2.0	1224	-	-	hypothetical protein
BGIBMGA007410-PA	SilkDB 2.0	314	-	-	RNA-binding protein lark
BGIBMGA007418-PA	SilkDB 2.0	349	-	-	adenosine kinase
BGIBMGA007431-PA	SilkDB 2.0	437	-	-	aladin-like
BGIBMGA007436-PA	SilkDB 2.0	688	-	-	GMP synthase [glutamine-hydrolyzing]-like isoform X2
BGIBMGA007469-PA	SilkDB 2.0	160	-	-	translation initiation factor 5A
BGIBMGA007516-PA	SilkDB 2.0	462	-	-	elongation factor 1-alpha 2-like
BGIBMGA007517-PA	SilkDB 2.0	674	-	-	glutamine--fructose-6-phosphate aminotransferase [isomerizing] 1-like
BGIBMGA007518-PA	SilkDB 2.0	451	-	-	TAR DNA-binding protein 43-like
BGIBMGA007519-PA	SilkDB 2.0	2417	-	-	E3 ubiquitin-protein ligase hyd-like
BGIBMGA007622-PA	SilkDB 2.0	1736	-	-	nuclear pore complex protein Nup205-like
BGIBMGA007676-PA	SilkDB 2.0	483	-	-	U4/U6.U5 tri-snRNP-associated protein 2-like
BGIBMGA007821-PA	SilkDB 2.0	548	-	-	parafibromin-like
BGIBMGA007822-PA	SilkDB 2.0	268	-	-	heterogeneous nuclear ribonucleoprotein A1
BGIBMGA007842-PA	SilkDB 2.0	611	-	-	protein arginine N-methyltransferase 5-like isoform X2
BGIBMGA007869-PA	SilkDB 2.0	906	-	-	ATP-binding cassette sub-family F member 1-like
BGIBMGA007954-PA	SilkDB 2.0	959	-	-	116 kDa U5 small nuclear ribonucleoprotein component-like
BGIBMGA008158-PA	SilkDB 2.0	358	-	-	protein ECT2-like
BGIBMGA008210-PA	SilkDB 2.0	475	-	-	syndecan binding protein
BGIBMGA008256-PA	SilkDB 2.0	603	-	-	ribosome biogenesis protein BOP1 homolog
BGIBMGA008467-PA	SilkDB 2.0	694	-	-	protein regulator of cytokinesis 1-like
BGIBMGA008501-PA	SilkDB 2.0	258	-	-	serine/threonine-protein phosphatase PP1-beta catalytic subunit-like
BGIBMGA008572-PA	SilkDB 2.0	806	-	-	speckle targeted PIP5K1A-regulated poly(A) polymerase-like isoform X1
BGIBMGA008779-PA	SilkDB 2.0	1166	-	-	putative U5 small nuclear ribonucleoprotein 200 kDa helicase-like
BGIBMGA008911-PA	SilkDB 2.0	924	-	-	pre-mRNA-processing factor 6-like
BGIBMGA008922-PA	SilkDB 2.0	347	-	-	COP9 signalosome complex subunit 4-like
BGIBMGA008966-PA	SilkDB 2.0	102	-	-	LSM Sm-like protein family member
BGIBMGA009107-PA	SilkDB 2.0	204	-	-	glutathione S-transferase sigma 2
BGIBMGA009323-PA	SilkDB 2.0	243	-	-	putative oxidoreductase GLYR1 homolog
BGIBMGA009342-PA	SilkDB 2.0	478	-	-	GPI mannosyltransferase 3-like
BGIBMGA009578-PA	SilkDB 2.0	733	-	-	putative pre-mRNA-splicing factor ATP-dependent RNA helicase DHX15-like isoform X1
BGIBMGA009595-PA	SilkDB 2.0	387	-	-	cleavage stimulation factor subunit 1-like
BGIBMGA009660-PA	SilkDB 2.0	676	-	-	dymeclin-like
BGIBMGA009668-PA	SilkDB 2.0	720	-	-	hepatoma-derived growth factor-related protein 3
BGIBMGA009727-PA	SilkDB 2.0	394	-	-	hypothetical protein
BGIBMGA009805-PA	SilkDB 2.0	428	-	-	actin-like protein 6A-like
BGIBMGA009835-PA	SilkDB 2.0	1264	-	-	structural maintenance of chromosomes protein 1A-like isoform X1
BGIBMGA009885-PA	SilkDB 2.0	451	-	-	probable ATP-dependent RNA helicase DDX47-like
BGIBMGA009888-PA	SilkDB 2.0	230	-	-	transformer 2 isoform A
BGIBMGA009895-PA	SilkDB 2.0	403	-	-	6-phosphofructo-2-kinase/fructose-2%2C 6-bisphosphatase-like isoform X1
BGIBMGA009903-PA	SilkDB 2.0	904	-	-	ATP-dependent RNA helicase DDX42-like
BGIBMGA009911-PA	SilkDB 2.0	1043	-	-	ubiquitin-like modifier-activating enzyme 1-like
BGIBMGA009941-PA	SilkDB 2.0	785	-	-	ubiquitin carboxyl-terminal hydrolase 5-like
BGIBMGA009978-PA	SilkDB 2.0	732	-	-	nucleolin 2-like
BGIBMGA010000-PA	SilkDB 2.0	293	-	-	small glutamine-rich tetratricopeptide repeat-containing protein alpha-like
BGIBMGA010130-PA	SilkDB 2.0	324	-	-	Annexin IX isoform A
BGIBMGA010228-PA	SilkDB 2.0	561	-	-	scaffold attachment factor B2-like
BGIBMGA010248-PA	SilkDB 2.0	310	-	-	mitochondrial glutamate carrier 1-like
BGIBMGA010273-PA	SilkDB 2.0	1078	-	-	trithorax group protein osa-like
BGIBMGA010475-PA	SilkDB 2.0	3362	-	-	dynein heavy chain 2%2C axonemal-like
BGIBMGA010642-PA	SilkDB 2.0	376	-	-	uridine phosphorylase 1-like isoform X1
BGIBMGA010711-PA	SilkDB 2.0	1138	-	-	protein polybromo-1-like
BGIBMGA010744-PA	SilkDB 2.0	649	-	-	zinc finger protein on ecdysone puffs-like
BGIBMGA010804-PA	SilkDB 2.0	944	-	-	DNA-directed RNA polymerase I subunit RPA2-like
BGIBMGA010831-PA	SilkDB 2.0	473	-	-	protein phosphatase PP2A 55 kDa regulatory subunit-like isoform X1
BGIBMGA010845-PA	SilkDB 2.0	267	-	-	protein BCCIP homolog
BGIBMGA010944-PA	SilkDB 2.0	357	-	-	hypothetical protein
BGIBMGA011133-PA	SilkDB 2.0	749	-	-	protein suppressor of forked-like
BGIBMGA011168-PA	SilkDB 2.0	394	-	-	S-adenosyl-L-homocysteine hydrolase
BGIBMGA011218-PA	SilkDB 2.0	1319	-	-	alpha-esterase 48 isoform l
BGIBMGA011274-PA	SilkDB 2.0	1127	-	-	ribosome biogenesis protein BMS1 homolog
BGIBMGA011297-PA	SilkDB 2.0	341	-	-	activator of 90 kDa heat shock protein ATPase homolog 1
BGIBMGA011364-PA	SilkDB 2.0	373	-	-	choline/ethanolamine kinase-like isoform X3
BGIBMGA011439-PA	SilkDB 2.0	353	-	-	lamin-B receptor-like
BGIBMGA011543-PA	SilkDB 2.0	386	-	-	dicer-2
BGIBMGA011615-PA	SilkDB 2.0	1533	-	-	DNA topoisomerase 2
BGIBMGA011677-PA	SilkDB 2.0	899	-	-	hypothetical protein
BGIBMGA011747-PA	SilkDB 2.0	398	-	-	histone deacetylase Rpd3-like
BGIBMGA011808-PA	SilkDB 2.0	497	-	-	lariat debranching enzyme-like isoform X1
BGIBMGA011819-PA	SilkDB 2.0	254	-	-	glutathione S-transferase omega 1
BGIBMGA011822-PA	SilkDB 2.0	951	-	-	nucleolar GTP-binding protein 2-like
BGIBMGA011862-PA	SilkDB 2.0	686	-	-	protein arginine N-methyltransferase 7-like
BGIBMGA012037-PA	SilkDB 2.0	729	-	-	proline-%2C glutamic acid- and leucine-rich protein 1-like
BGIBMGA012107-PA	SilkDB 2.0	697	-	-	THO complex subunit 1-like
BGIBMGA012116-PA	SilkDB 2.0	589	-	-	SUMO-activating enzyme subunit 2-like
BGIBMGA012163-PA	SilkDB 2.0	697	-	-	U4/U6 small nuclear ribonucleoprotein Prp3-like isoform X2
BGIBMGA012191-PA	SilkDB 2.0	554	-	-	U4/U6 small nuclear ribonucleoprotein Prp4-like
BGIBMGA012388-PA	SilkDB 2.0	1027	-	-	zinc finger RNA-binding protein-like isoform X2
BGIBMGA012472-PA	SilkDB 2.0	307	-	-	acidic leucine-rich nuclear phosphoprotein 32 family member A-like isoform X1
BGIBMGA012558-PA	SilkDB 2.0	1251	-	-	protein timeless homolog
BGIBMGA012707-PA	SilkDB 2.0	210	-	-	spermine synthase-like
BGIBMGA012843-PA	SilkDB 2.0	895	-	-	jmjC domain-containing histone demethylation protein 1-like
BGIBMGA012960-PA	SilkDB 2.0	136	-	-	phosphatidylinositol transfer protein alpha isoform-like
BGIBMGA012967-PA	SilkDB 2.0	839	-	-	squamous cell carcinoma antigen recognized by T-cells 3-like
BGIBMGA012974-PA	SilkDB 2.0	957	-	-	condensin complex subunit 3-like
BGIBMGA013021-PA	SilkDB 2.0	364	-	-	fructose 1%2C6-bisphosphate aldolase
BGIBMGA013070-PA	SilkDB 2.0	309	-	-	hsp70-binding protein 1-like
BGIBMGA013096-PA	SilkDB 2.0	215	-	-	serine/arginine-rich splicing factor 1A-like
BGIBMGA013112-PA	SilkDB 2.0	1245	-	-	DNA polymerase V-like
BGIBMGA013462-PA	SilkDB 2.0	817	-	-	programmed cell death 6-interacting protein-like
BGIBMGA013499-PA	SilkDB 2.0	444	-	-	COP9 signalosome complex subunit 2-like
BGIBMGA013590-PA	SilkDB 2.0	801	-	-	DNA replication licensing factor Mcm3-like isoform X1
BGIBMGA013964-PA	SilkDB 2.0	373	-	-	vacuolar ATPase subunit C
BGIBMGA014051-PA	SilkDB 2.0	187	-	-	programmed cell death protein 4-like
BGIBMGA014133-PA	SilkDB 2.0	1237	-	-	DNA-directed RNA polymerase I subunit RPA1-like
BGIBMGA014134-PA	SilkDB 2.0	377	-	-	DNA-directed RNA polymerase I subunit RPA1-like
BGIBMGA014155-PA	SilkDB 2.0	377	-	-	KH domain-containing%2C RNA-binding%2C signal transduction-associated protein 3-like isoform X2
BGIBMGA014157-PA	SilkDB 2.0	756	-	-	probable ATP-dependent RNA helicase DDX27-like
BGIBMGA014398-PA	SilkDB 2.0	416	-	-	eukaryotic peptide chain release factor subunit 1-like isoform X1
BGIBMGA014503-PA	SilkDB 2.0	1064	-	-	RRP12-like protein-like
BMSK0000153.1	SilkDB 3.0	622	1.944	0.000198	ATP-binding cassette sub-family F member 2 isoform X1
BMSK0000374.1	SilkDB 3.0	461	1.097	3.2e-05	insulin-like growth factor 2 mRNA-binding protein 1 isoform X1
BMSK0000492.1	SilkDB 3.0	452	1.355	0.000572	phosphogluconate dehydrogenase
BMSK0000511.1	SilkDB 3.0	432	1.764	0.000852	D-3-phosphoglycerate dehydrogenase
BMSK0000862.1	SilkDB 3.0	542	1.986	2.1e-05	T-complex protein 1 subunit epsilon
BMSK0000891.1	SilkDB 3.0	593	2.306	0	nucleolin
BMSK0000960.1	SilkDB 3.0	1202	1.358	0.003684	unconventional myosin-Va
BMSK0001046.1	SilkDB 3.0	1023	1.775	0.001346	Talin-1
BMSK0001047.1	SilkDB 3.0	1786	1.942	3.7e-05	I/LWEQ domain
BMSK0001186.1	SilkDB 3.0	688	2.24	0	GMP synthase
BMSK0001614.1	SilkDB 3.0	532	2.241	0	nucleolar protein 58 isoform X1
BMSK0001837.1	SilkDB 3.0	1022	1.822	0.000204	fibronectin type-III domain-containing protein 3a isoform X2
BMSK0002034.1	SilkDB 3.0	494	1.632	0.0001	probable 26S proteasome non-ATPase regulatory subunit 3
BMSK0002205.1	SilkDB 3.0	820	1.813	0.00145	nuclear pore complex protein Nup93-like
BMSK0002645.1	SilkDB 3.0	1255	3.128	0	cullin-associated NEDD8-dissociated protein 1
BMSK0003122.1	SilkDB 3.0	825	1.69	0.001985	programmed cell death 6-interacting protein
BMSK0003551.1	SilkDB 3.0	555	1.39	0.002219	T-complex protein 1 subunit alpha
BMSK0003679.1	SilkDB 3.0	420	1.691	0.000296	transketolase
BMSK0003754.1	SilkDB 3.0	773	1.398	0	AFG3-like protein 2
BMSK0003999.1	SilkDB 3.0	853	2.766	0	D replication licensing factor Mcm2 isoform X1
BMSK0004228.1	SilkDB 3.0	1087	1.913	1e-05	trifunctional purine biosynthetic protein adenosine-3 isoform X1
BMSK0004255.1	SilkDB 3.0	1407	1.977	5e-06	DNA-directed R polymerase I subunit RPA1
BMSK0004415.1	SilkDB 3.0	1202	2.611	0	D repair protein RAD50
BMSK0004513.1	SilkDB 3.0	691	1.788	0.000132	THO complex subunit 5 homolog
BMSK0004593.1	SilkDB 3.0	2226	3.187	0	pre-mRNA-processing-splicing factor 8
BMSK0004816.1	SilkDB 3.0	775	2.201	0	hypothetical protein
BMSK0005006.1	SilkDB 3.0	1146	1.826	0.000828	cell division cycle and apoptosis regulator protein 1
BMSK0005554.1	SilkDB 3.0	506	2.075	0	tRNA-splicing ligase RtcB homolog
BMSK0005650.1	SilkDB 3.0	1522	1.346	0.000419	adenylate kinase 9 isoform X2
BMSK0005709.1	SilkDB 3.0	482	1.798	5.3e-05	annexin B13b
BMSK0005723.1	SilkDB 3.0	1969	2.707	0	chromodomain-helicase-DNA-binding protein Mi-2 homolog
BMSK0006057.1	SilkDB 3.0	1475	2.329	0	la-related protein 1
BMSK0006251.1	SilkDB 3.0	499	1.478	1e-06	ATP-dependent R helicase dbp2 isoform X2
BMSK0006441.1	SilkDB 3.0	865	2.091	0	puromycin-sensitive aminopeptidase-like isoform X1
BMSK0006443.1	SilkDB 3.0	1099	1.862	4.3e-05	Nuclear pore complex protein Nup160-like
BMSK0006480.1	SilkDB 3.0	2068	2.038	2e-06	megator
BMSK0007079.1	SilkDB 3.0	899	1.415	0.000416	piwi-like protein
BMSK0007102.1	SilkDB 3.0	1058	2.6	0	CRM1
BMSK0007126.1	SilkDB 3.0	798	2.391	0	ribonucleoside-diphosphate reductase large subunit isoform X1
BMSK0007382.1	SilkDB 3.0	864	1.829	8.4e-05	coatomer protein complex subunit beta
BMSK0007649.1	SilkDB 3.0	1280	2.45	0	THO complex subunit 2 isoform X1
BMSK0007677.1	SilkDB 3.0	1158	1.819	0	vascular endothelial growth factor receptor 1 isoform X1
BMSK0007707.1	SilkDB 3.0	943	1.74	0	transient receptor potential cation channel protein painless
BMSK0007708.1	SilkDB 3.0	597	1.713	0.000124	dynamin-1-like protein
BMSK0007984.1	SilkDB 3.0	838	2.436	0	host cell factor 1
BMSK0008168.1	SilkDB 3.0	1011	2	7.4e-05	polycomb protein l(1)G0020
BMSK0008627.1	SilkDB 3.0	348	1.696	0.000799	serine protease inhibitor 2 isoform X1
BMSK0008728.1	SilkDB 3.0	542	1.451	0.000934	putative ATP-dependent R helicase Pl10
BMSK0008770.1	SilkDB 3.0	2878	2.577	0	E3 SUMO-protein ligase RanBP2-like
BMSK0008874.1	SilkDB 3.0	1023	2.275	0	importin-5
BMSK0008887.1	SilkDB 3.0	719	1.717	0.003292	minichromosome maintenance complex component 7
BMSK0008970.1	SilkDB 3.0	707	1.158	0.001011	dolichyl-diphosphooligosaccharide--protein glycosyltransferase subunit STT3A
BMSK0009031.1	SilkDB 3.0	195	1.67	0.000203	thiol peroxiredoxin isoform X1
BMSK0009428.1	SilkDB 3.0	1681	2.112	2e-06	clathrin heavy chain
BMSK0009882.1	SilkDB 3.0	473	1.963	0	uridine 5'-monophosphate synthase
BMSK0009893.1	SilkDB 3.0	473	1.989	0	uridine 5'-monophosphate synthase
BMSK0010030.1	SilkDB 3.0	450	1.288	0.00242	proteasome 26S non-ATPase subunit 12 isoform X1
BMSK0010085.1	SilkDB 3.0	603	1.509	0.000566	Ef1alpha-like factor isoform 1
BMSK0011190.1	SilkDB 3.0	5145	2.414	0	midasin isoform X1
BMSK0011280.1	SilkDB 3.0	762	2.994	0	transitional endoplasmic reticulum ATPase TER94
BMSK0011300.1	SilkDB 3.0	402	1.747	1.2e-05	selenophosphate synthetase 1
BMSK0011408.1	SilkDB 3.0	746	1.556	0.003407	glycosylphosphatidylinositol anchor attachment 1 protein isoform X1
BMSK0011497.1	SilkDB 3.0	714	2.621	0	tR (cytosine(34)-C(5))-methyltransferase
BMSK0011561.1	SilkDB 3.0	1077	1.725	0.001255	gastrula zinc finger protein XlCGF26.1-like isoform X2
BMSK0011633.1	SilkDB 3.0	703	1.294	0	P-element somatic inhibitor isoform X1
BMSK0011719.1	SilkDB 3.0	966	2.215	0	exportin-2
BMSK0011811.1	SilkDB 3.0	403	1.69	0.000228	26S protease regulatory subunit 8
BMSK0011818.1	SilkDB 3.0	584	1.803	1e-05	hypothetical protein
BMSK0012502.1	SilkDB 3.0	783	2.193	0	pre-rRNA-processing protein TSR1 homolog
BMSK0012505.1	SilkDB 3.0	503	1.563	0.000671	ATP-binding cassette sub-family D member 3
BMSK0012510.1	SilkDB 3.0	586	1.62	0	guanine nucleotide-binding protein-like 3 homolog
BMSK0012563.1	SilkDB 3.0	893	2.375	0	N-ethylmaleimide sensitive fusion protein
BMSK0012681.1	SilkDB 3.0	941	1.572	0.002709	constitutive coactivator of PPAR-gamma-like protein 1
BMSK0012846.1	SilkDB 3.0	721	1.958	9e-06	dipeptidyl peptidase 3 isoform X1
BMSK0012867.1	SilkDB 3.0	410	1.733	0.002338	ran-binding protein 3
BMSK0013158.1	SilkDB 3.0	1012	1.712	0.001278	structural maintenance of chromosomes protein 3
BMSK0013220.1	SilkDB 3.0	325	1.075	0.000423	chaperonin
BMSK0013229.1	SilkDB 3.0	779	2.034	0	cullin-5
BMSK0013252.1	SilkDB 3.0	594	1.703	0.00165	asparagine synthetase isoform X1
BMSK0014063.1	SilkDB 3.0	1107	3.056	0	putative U5 small nuclear ribonucleoprotein 200 kDa helicase
BMSK0014264.1	SilkDB 3.0	1282	2.539	0	heterogeneous nuclear ribonucleoprotein U-like protein 2 isoform X2
BMSK0014319.1	SilkDB 3.0	1446	2.436	0	protein mahjong isoform X1
BMSK0014459.1	SilkDB 3.0	543	1.22	4.5e-05	T-complex protein 1 subunit eta isoform X2
BMSK0014554.1	SilkDB 3.0	428	1.886	0.000123	26S protease regulatory subunit 6A-B
BMSK0014637.1	SilkDB 3.0	405	1.681	0.000339	eIF4AIII protein
BMSK0014746.1	SilkDB 3.0	927	2.369	0	pre-mRNA-processing factor 39 isoform X1
BMSK0014923.1	SilkDB 3.0	710	1.939	0	bifunctional glutamate/proline--tR ligase isoform X1
BMSK0015097.1	SilkDB 3.0	368	1.96	1e-06	26S proteasome regulatory ATPase subunit 10B
BMSK0015165.1	SilkDB 3.0	1184	2.353	0	coatomer protein complex subunit alpha
BMSK0015191.1	SilkDB 3.0	1308	2.584	0	MLE protein
BMSK0015199.1	SilkDB 3.0	286	1.781	0.000686	protein BCCIP homolog
BMSK0015234.1	SilkDB 3.0	816	2.135	0	D replication licensing factor Mcm6-like
BMSK0015358.1	SilkDB 3.0	590	1.948	7e-06	serine/threonine-protein phosphatase PP2A 65 kDa regulatory subunit
BMSK0000093.1	SilkDB 3.0	480	-	-	protein RCC2 homolog
BMSK0000120.1	SilkDB 3.0	477	-	-	importin-7 isoform X1
BMSK0000121.1	SilkDB 3.0	274	-	-	importin-7 isoform X1
BMSK0000207.1	SilkDB 3.0	709	-	-	exosome component 10
BMSK0000348.1	SilkDB 3.0	1438	-	-	eukaryotic translation initiation factor 4 gamma 3-like isoform X1
BMSK0000371.1	SilkDB 3.0	248	-	-	vesicle-associated membrane protein-associated protein B isoform X1
BMSK0000444.1	SilkDB 3.0	753	-	-	nonclathrin coat protein gamma1-COP
BMSK0000744.1	SilkDB 3.0	563	-	-	nucleolar GTP-binding protein 1-like
BMSK0000817.1	SilkDB 3.0	185	-	-	dihydrofolate reductase-like isoform X1
BMSK0000850.1	SilkDB 3.0	394	-	-	hypothetical protein
BMSK0000923.1	SilkDB 3.0	720	-	-	hepatoma-derived growth factor-related protein 3 isoform X2
BMSK0000945.1	SilkDB 3.0	676	-	-	dymeclin
BMSK0000989.1	SilkDB 3.0	78	-	-	tR synthetases class II (D, K and N)
BMSK0001002.1	SilkDB 3.0	369	-	-	hypothetical protein
BMSK0001007.1	SilkDB 3.0	428	-	-	actin-like protein 6A
BMSK0001115.1	SilkDB 3.0	1981	-	-	Nucleolar pre-ribosomal-associated protein 1
BMSK0001131.1	SilkDB 3.0	314	-	-	R binding protein 1-A
BMSK0001141.1	SilkDB 3.0	601	-	-	serine/threonine-protein kinase RIO3
BMSK0001206.1	SilkDB 3.0	160	-	-	eukaryotic translation initiation factor 5A
BMSK0001256.1	SilkDB 3.0	1320	-	-	hypothetical protein
BMSK0001424.1	SilkDB 3.0	929	-	-	Pre-mRNA-processing factor 6
BMSK0001428.1	SilkDB 3.0	102	-	-	LSM Sm-like protein family member
BMSK0001449.1	SilkDB 3.0	347	-	-	putative cop9 complex subunit
BMSK0001514.1	SilkDB 3.0	204	-	-	glutathione S-transferase sigma 2 isoform X1
BMSK0001542.1	SilkDB 3.0	376	-	-	ATPase family AAA domain-containing protein 1-B isoform X2
BMSK0001663.1	SilkDB 3.0	232	-	-	hypothetical protein
BMSK0001676.1	SilkDB 3.0	957	-	-	enhancer of mRNA-decapping protein 4
BMSK0001727.1	SilkDB 3.0	1626	-	-	maestro heat-like repeat-containing protein family member 1
BMSK0001751.1	SilkDB 3.0	2096	-	-	HEAT repeat-containing protein 1 isoform X1
BMSK0001798.1	SilkDB 3.0	963	-	-	tetratricopeptide repeat protein 14 homolog isoform X1
BMSK0001813.1	SilkDB 3.0	490	-	-	D primase large subunit
BMSK0001827.1	SilkDB 3.0	379	-	-	probable ATP-dependent R helicase DDX17
BMSK0001860.1	SilkDB 3.0	813	-	-	acinus
BMSK0002069.1	SilkDB 3.0	400	-	-	S-adenosyl-L-homocysteine hydrolase
BMSK0002075.1	SilkDB 3.0	787	-	-	putative pre-mRNA-splicing factor ATP-dependent R helicase DHX16 isoform X1
BMSK0002091.1	SilkDB 3.0	126	-	-	profilin protein
BMSK0002134.1	SilkDB 3.0	674	-	-	nucleolar complex protein 2 homolog
BMSK0002142.1	SilkDB 3.0	179	-	-	small nuclear ribonucleoprotein polypeptide isoform X1
BMSK0002283.1	SilkDB 3.0	1293	-	-	tyrosine-protein phosphatase non-receptor type 23 isoform X1
BMSK0002290.1	SilkDB 3.0	172	-	-	translationally-controlled tumor protein homolog isoform X2
BMSK0002327.1	SilkDB 3.0	694	-	-	hypothetical protein
BMSK0002330.1	SilkDB 3.0	1045	-	-	transcription elongation factor SPT5 isoform X1
BMSK0002437.1	SilkDB 3.0	120	-	-	phosphohistidine phosphatase
BMSK0002447.1	SilkDB 3.0	375	-	-	ribonucleoside diphosphate reductase small subunit
BMSK0002448.1	SilkDB 3.0	444	-	-	COP9 signalosome complex subunit 2 isoform X2
BMSK0002642.1	SilkDB 3.0	607	-	-	probable ATP-dependent R helicase Dbp73D
BMSK0002644.1	SilkDB 3.0	464	-	-	hypothetical protein
BMSK0002726.1	SilkDB 3.0	840	-	-	serrate R effector molecule homolog isoform X1
BMSK0002758.1	SilkDB 3.0	640	-	-	71 kDa protein
BMSK0002854.1	SilkDB 3.0	620	-	-	lamin-C
BMSK0002872.1	SilkDB 3.0	167	-	-	6-pyruvoyltetrahydropterin synthase
BMSK0002886.1	SilkDB 3.0	287	-	-	protein ABHD17B
BMSK0003182.1	SilkDB 3.0	801	-	-	D replication licensing factor Mcm3
BMSK0003306.1	SilkDB 3.0	268	-	-	heterogeneous nuclear ribonucleoprotein A1
BMSK0003314.1	SilkDB 3.0	615	-	-	protein CREG1
BMSK0003316.1	SilkDB 3.0	219	-	-	glutaredoxin 3
BMSK0003416.1	SilkDB 3.0	567	-	-	probable ATP-dependent R helicase pitchoune
BMSK0003443.1	SilkDB 3.0	250	-	-	hypothetical protein
BMSK0003448.1	SilkDB 3.0	438	-	-	vacuolar protein sorting 4
BMSK0003517.1	SilkDB 3.0	659	-	-	heat shock protein 68
BMSK0003785.1	SilkDB 3.0	335	-	-	splicing factor arginine/serine-rich 6 isoform X5
BMSK0003886.1	SilkDB 3.0	310	-	-	mitochondrial glutamate carrier 1-like
BMSK0003894.1	SilkDB 3.0	324	-	-	annexin IX-A
BMSK0003936.1	SilkDB 3.0	1215	-	-	trithorax group protein osa
BMSK0004069.1	SilkDB 3.0	422	-	-	tR pseudouridine synthase A, mitochondrial
BMSK0004196.1	SilkDB 3.0	550	-	-	probable ATP-dependent R helicase DDX56
BMSK0004295.1	SilkDB 3.0	244	-	-	GTP-binding protein 128up
BMSK0004346.1	SilkDB 3.0	675	-	-	ESF1 homolog
BMSK0004410.1	SilkDB 3.0	585	-	-	replication protein A1
BMSK0004420.1	SilkDB 3.0	420	-	-	ribosome biogenesis protein WDR12 homolog
BMSK0004499.1	SilkDB 3.0	345	-	-	methyltransferase-like protein 16
BMSK0004500.1	SilkDB 3.0	777	-	-	cap-specific mR (nucleoside-2'-O-)-methyltransferase 1
BMSK0004515.1	SilkDB 3.0	433	-	-	enolase isoform X1
BMSK0004525.1	SilkDB 3.0	566	-	-	transmembrane 9 superfamily member 3
BMSK0004577.1	SilkDB 3.0	700	-	-	FACT complex subunit Ssrp1
BMSK0004586.1	SilkDB 3.0	785	-	-	Helix-turn-helix DNA-binding domain of SPT6
BMSK0004587.1	SilkDB 3.0	947	-	-	transcription elongation factor SPT6
BMSK0004610.1	SilkDB 3.0	785	-	-	Ubiquitin carboxyl-terminal hydrolase 5
BMSK0004652.1	SilkDB 3.0	470	-	-	probable ATP-dependent R helicase DDX47 isoform X1
BMSK0004673.1	SilkDB 3.0	403	-	-	6-phosphofructo-2-kinase/fructose-2,6-bisphosphatase isoform X3
BMSK0004680.1	SilkDB 3.0	324	-	-	annexin isoform X3
BMSK0004688.1	SilkDB 3.0	894	-	-	ATP-dependent R helicase DDX42
BMSK0004700.1	SilkDB 3.0	1043	-	-	ubiquitin-like modifier-activating enzyme 1 isoform X1
BMSK0004706.1	SilkDB 3.0	1264	-	-	structural maintenance of chromosomes protein 1A
BMSK0004941.1	SilkDB 3.0	353	-	-	glycerol-3-phosphate dehydrogenase-1
BMSK0004945.1	SilkDB 3.0	1195	-	-	protein timeless homolog isoform X1
BMSK0004996.1	SilkDB 3.0	446	-	-	poly(rC)-binding protein 3 isoform X1
BMSK0005013.1	SilkDB 3.0	307	-	-	acidic leucine-rich nuclear phosphoprotein 32 family member A isoform X1
BMSK0005074.1	SilkDB 3.0	275	-	-	exosome complex exonuclease RRP44
BMSK0005105.1	SilkDB 3.0	1125	-	-	membrane-associated protein Hem
BMSK0005130.1	SilkDB 3.0	379	-	-	proliferation-associated protein 2G4
BMSK0005327.1	SilkDB 3.0	786	-	-	tetratricopeptide repeat protein 27
BMSK0005371.1	SilkDB 3.0	907	-	-	E3 ubiquitin-protein ligase Bre1 isoform X1
BMSK0005460.1	SilkDB 3.0	791	-	-	25S rR (cytosine-C(5))-methyltransferase nop2
BMSK0005472.1	SilkDB 3.0	673	-	-	probable protein phosphatase CG10417 isoform X2
BMSK0005503.1	SilkDB 3.0	620	-	-	kinesin-like protein Ncd
BMSK0005542.1	SilkDB 3.0	1336	-	-	splicing factor 3B subunit 1
BMSK0005548.1	SilkDB 3.0	1776	-	-	nipped-B-like protein A
BMSK0005569.1	SilkDB 3.0	2428	-	-	nucleosome-remodeling factor subunit NURF301
BMSK0005580.1	SilkDB 3.0	185	-	-	hypothetical protein
BMSK0005581.1	SilkDB 3.0	946	-	-	nuclear pore complex protein Nup155
BMSK0005616.1	SilkDB 3.0	347	-	-	syndecan binding protein
BMSK0005631.1	SilkDB 3.0	345	-	-	rR methyltransferase 3, mitochondrial
BMSK0005637.1	SilkDB 3.0	538	-	-	cytochrome P450
BMSK0005652.1	SilkDB 3.0	293	-	-	caspase-1
BMSK0005654.1	SilkDB 3.0	1289	-	-	DEP domain-containing protein 5
BMSK0005727.1	SilkDB 3.0	1078	-	-	FACT complex subunit spt16 isoform X2
BMSK0005754.1	SilkDB 3.0	348	-	-	JAB-MPN domain protein
BMSK0005824.1	SilkDB 3.0	766	-	-	transmembrane GTPase Marf isoform X3
BMSK0005901.1	SilkDB 3.0	328	-	-	hypothetical protein
BMSK0005942.1	SilkDB 3.0	639	-	-	hypothetical protein
BMSK0005981.1	SilkDB 3.0	2189	-	-	hypothetical protein
BMSK0006087.1	SilkDB 3.0	730	-	-	hypothetical protein
BMSK0006098.1	SilkDB 3.0	1650	-	-	nuclear pore complex protein Nup98-Nup96 isoform X1
BMSK0006321.1	SilkDB 3.0	686	-	-	protein arginine N-methyltransferase 7 isoform X1
BMSK0006386.1	SilkDB 3.0	437	-	-	nuclear receptor coactivator 5
BMSK0006399.1	SilkDB 3.0	951	-	-	nucleolar GTP-binding protein 2
BMSK0006404.1	SilkDB 3.0	254	-	-	glutathione S-transferase omega 1
BMSK0006425.1	SilkDB 3.0	497	-	-	lariat debranching enzyme
BMSK0006447.1	SilkDB 3.0	899	-	-	hypothetical protein
BMSK0006569.1	SilkDB 3.0	433	-	-	histone deacetylase Rpd3
BMSK0006618.1	SilkDB 3.0	785	-	-	hypothetical protein
BMSK0006622.1	SilkDB 3.0	608	-	-	SUMO-activating enzyme subunit 2
BMSK0006641.1	SilkDB 3.0	701	-	-	THO complex subunit 1
BMSK0006708.1	SilkDB 3.0	215	-	-	hypothetical protein
BMSK0006724.1	SilkDB 3.0	332	-	-	mitotic checkpoint protein BUB3
BMSK0006729.1	SilkDB 3.0	362	-	-	aprataxin and PNK-like factor isoform X6
BMSK0006757.1	SilkDB 3.0	1154	-	-	cohesin subunit SA-2 isoform X1
BMSK0006812.1	SilkDB 3.0	259	-	-	ubiquitin thioesterase otubain-like
BMSK0006834.1	SilkDB 3.0	3333	-	-	Hsc70/Hsp90-organizing protein HOP
BMSK0006935.1	SilkDB 3.0	331	-	-	cytosolic malate dehydrogenase
BMSK0007086.1	SilkDB 3.0	376	-	-	uridine phosphorylase 1 isoform X1
BMSK0007567.1	SilkDB 3.0	162	-	-	S-phase kinase-associated protein
BMSK0007593.1	SilkDB 3.0	840	-	-	97 kDa heat shock protein isoform X1
BMSK0007597.1	SilkDB 3.0	1026	-	-	chromatin-remodeling complex ATPase chain Iswi isoform X1
BMSK0007688.1	SilkDB 3.0	468	-	-	apoptosis inhibitor 5
BMSK0007806.1	SilkDB 3.0	267	-	-	histone PARylation factor 1 isoform X1
BMSK0007807.1	SilkDB 3.0	632	-	-	DNA-(apurinic or apyrimidinic site) lyase
BMSK0007808.1	SilkDB 3.0	1198	-	-	leucine--tR ligase, cytoplasmic isoform X1
BMSK0007895.1	SilkDB 3.0	628	-	-	meiotic recombination 11
BMSK0008132.1	SilkDB 3.0	1359	-	-	E3 ubiquitin-protein ligase UBR1-like
BMSK0008169.1	SilkDB 3.0	1426	-	-	AT-rich interactive domain-containing protein 2-like
BMSK0008184.1	SilkDB 3.0	652	-	-	cleavage and polyadenylation specificity factor subunit CG7185 isoform X3
BMSK0008255.1	SilkDB 3.0	506	-	-	GPI mannosyltransferase 3
BMSK0008279.1	SilkDB 3.0	1140	-	-	hypothetical protein
BMSK0008290.1	SilkDB 3.0	243	-	-	putative oxidoreductase GLYR1 homolog
BMSK0008349.1	SilkDB 3.0	212	-	-	vesicle-trafficking protein SEC22b-B
BMSK0008368.1	SilkDB 3.0	1637	-	-	nuclear pore complex protein Nup205
BMSK0008387.1	SilkDB 3.0	976	-	-	116 kDa U5 small nuclear ribonucleoprotein component
BMSK0008388.1	SilkDB 3.0	480	-	-	nucleolar complex protein 4 homolog B isoform X2
BMSK0008421.1	SilkDB 3.0	425	-	-	phosphoribosylaminoimidazole carboxylase
BMSK0008487.1	SilkDB 3.0	483	-	-	U4/U6.U5 tri-snRNP-associated protein 2
BMSK0008516.1	SilkDB 3.0	303	-	-	serine/threonine protein phosphatase 6
BMSK0008549.1	SilkDB 3.0	906	-	-	ATP-binding cassette sub-family F member 1 isoform X1
BMSK0008583.1	SilkDB 3.0	611	-	-	protein arginine N-methyltransferase 5 isoform X4
BMSK0008661.1	SilkDB 3.0	428	-	-	bystin isoform X1
BMSK0008669.1	SilkDB 3.0	559	-	-	double-stranded RNA-binding zinc finger protein JAZ
BMSK0008763.1	SilkDB 3.0	457	-	-	mediator of R polymerase II transcription subunit 14
BMSK0008776.1	SilkDB 3.0	674	-	-	glutamine--fructose-6-phosphate aminotransferase [isomerizing] 1-like
BMSK0008777.1	SilkDB 3.0	451	-	-	hypothetical protein
BMSK0008779.1	SilkDB 3.0	2417	-	-	E3 ubiquitin-protein ligase UBR5
BMSK0008873.1	SilkDB 3.0	342	-	-	choline-phosphate cytidylyltransferase B-like isoform X3
BMSK0008919.1	SilkDB 3.0	394	-	-	mR cap guanine-N7 methyltransferase
BMSK0008972.1	SilkDB 3.0	812	-	-	probable ATP-dependent R helicase DDX23
BMSK0009083.1	SilkDB 3.0	215	-	-	serine/arginine-rich splicing factor 1A
BMSK0009148.1	SilkDB 3.0	309	-	-	hsp70-binding protein 1
BMSK0009255.1	SilkDB 3.0	364	-	-	fructose 1,6-bisphosphate aldolase
BMSK0009310.1	SilkDB 3.0	895	-	-	jmjC domain-containing histone demethylation protein 1 isoform X3
BMSK0009357.1	SilkDB 3.0	839	-	-	squamous cell carcinoma antigen recognized by T-cells 3
BMSK0009371.1	SilkDB 3.0	136	-	-	phosphatidylinositol transfer protein alpha isoform
BMSK0009470.1	SilkDB 3.0	1150	-	-	DNA polymerase V
BMSK0009642.1	SilkDB 3.0	193	-	-	Calcineurin-like phosphoesterase
BMSK0009722.1	SilkDB 3.0	654	-	-	nuclear pore complex protein Nup85
BMSK0009815.1	SilkDB 3.0	801	-	-	U3 small nucleolar RNA-associated protein 14 homolog C
BMSK0009832.1	SilkDB 3.0	362	-	-	proteasome 26S non-ATPase subunit 4
BMSK0009834.1	SilkDB 3.0	805	-	-	ribonuclease Z, mitochondrial isoform X1
BMSK0009967.1	SilkDB 3.0	527	-	-	putative signal recognition particle 68 kDa protein
BMSK0009993.1	SilkDB 3.0	1242	-	-	ubiquitin carboxyl-terminal hydrolase 7 isoform X5
BMSK0010035.1	SilkDB 3.0	551	-	-	protein SDA1 homolog
BMSK0010200.1	SilkDB 3.0	152	-	-	transgelin
BMSK0010217.1	SilkDB 3.0	379	-	-	Protein HGV2
BMSK0010399.1	SilkDB 3.0	603	-	-	ribosome biogenesis protein BOP1 homolog
BMSK0010577.1	SilkDB 3.0	694	-	-	protein regulator of cytokinesis 1-like
BMSK0010716.1	SilkDB 3.0	1208	-	-	transcriptional regulator ATRX homolog
BMSK0010803.1	SilkDB 3.0	1294	-	-	fatty acid synthase-like
BMSK0010841.1	SilkDB 3.0	892	-	-	muskelin isoform X1
BMSK0010937.1	SilkDB 3.0	415	-	-	ubiquitin carboxyl-terminal hydrolase 14
BMSK0010944.1	SilkDB 3.0	276	-	-	D replication licensing factor MCM4
BMSK0010947.1	SilkDB 3.0	339	-	-	SUMO-1 activating enzyme
BMSK0011041.1	SilkDB 3.0	311	-	-	heterogeneous nuclear ribonucleoprotein K-like
BMSK0011072.1	SilkDB 3.0	280	-	-	tR selenocysteine 1-associated protein 1 isoform X1
BMSK0011077.1	SilkDB 3.0	621	-	-	mitotic spindle assembly checkpoint protein MAD1
BMSK0011204.1	SilkDB 3.0	250	-	-	cyclin-related protein FAM58A
BMSK0011341.1	SilkDB 3.0	624	-	-	peptidylprolyl isomerase domain and WD repeat-containing protein 1-like
BMSK0011385.1	SilkDB 3.0	383	-	-	WD repeat-containing protein 89
BMSK0011577.1	SilkDB 3.0	1114	-	-	sister chromatid cohesion protein PDS5 homolog B-B isoform X1
BMSK0011632.1	SilkDB 3.0	599	-	-	protein DEK isoform X1
BMSK0011652.1	SilkDB 3.0	332	-	-	eukaryotic translation initiation factor 2 alpha subunit isoform X1
BMSK0011712.1	SilkDB 3.0	343	-	-	transmembrane protein 68 isoform X1
BMSK0011721.1	SilkDB 3.0	147	-	-	thyroid transcription factor 1-associated protein 26
BMSK0011819.1	SilkDB 3.0	756	-	-	probable ATP-dependent R helicase DDX27
BMSK0011828.1	SilkDB 3.0	377	-	-	KH domain-containing, RNA-binding, signal transduction-associated protein 3 isoform X1
BMSK0011960.1	SilkDB 3.0	908	-	-	hypothetical protein
BMSK0012039.1	SilkDB 3.0	230	-	-	hypothetical protein
BMSK0012194.1	SilkDB 3.0	3001	-	-	dynein heavy chain, cytoplasmic
BMSK0012195.1	SilkDB 3.0	1347	-	-	ATP-binding dynein motor region
BMSK0012200.1	SilkDB 3.0	913	-	-	Ubiquitin family
BMSK0012219.1	SilkDB 3.0	1212	-	-	isoleucine--tR ligase, cytoplasmic
BMSK0012222.1	SilkDB 3.0	913	-	-	hypothetical protein
BMSK0012338.1	SilkDB 3.0	947	-	-	lon protease homolog, mitochondrial isoform X1
BMSK0012355.1	SilkDB 3.0	1120	-	-	nucleolar protein 6
BMSK0012470.1	SilkDB 3.0	210	-	-	spermine synthase
BMSK0012507.1	SilkDB 3.0	628	-	-	heat shock protein 68
BMSK0012526.1	SilkDB 3.0	337	-	-	phospholipase A-2-activating protein
BMSK0012528.1	SilkDB 3.0	352	-	-	IST1 homolog
BMSK0012534.1	SilkDB 3.0	208	-	-	calcyphosphine isoform 1
BMSK0012557.1	SilkDB 3.0	1000	-	-	dedicator of cytokinesis protein 4
BMSK0012564.1	SilkDB 3.0	816	-	-	calcium homeostasis endoplasmic reticulum protein isoform X2
BMSK0012565.1	SilkDB 3.0	545	-	-	hypothetical protein
BMSK0012708.1	SilkDB 3.0	156	-	-	nuclear migration protein nudC
BMSK0012780.1	SilkDB 3.0	1143	-	-	helicase ARIP4
BMSK0012875.1	SilkDB 3.0	383	-	-	cyclin-G-associated kinase isoform X1
BMSK0012877.1	SilkDB 3.0	1647	-	-	proteasome-associated protein ECM29 homolog
BMSK0012927.1	SilkDB 3.0	357	-	-	ADP-ribosylation factor-like protein isoform X1
BMSK0013076.1	SilkDB 3.0	669	-	-	zinc finger CCCH domain-containing protein 18 isoform X2
BMSK0013303.1	SilkDB 3.0	386	-	-	dicer-2 isoform X1
BMSK0013352.1	SilkDB 3.0	642	-	-	Testis-expressed sequence 10 protein-like protein
BMSK0013377.1	SilkDB 3.0	199	-	-	glutathione peroxidase
BMSK0013381.1	SilkDB 3.0	353	-	-	lamin-B receptor
BMSK0013430.1	SilkDB 3.0	341	-	-	activator of 90 kDa heat shock protein ATPase homolog 1
BMSK0013479.1	SilkDB 3.0	1127	-	-	pre-rRNA-processing protein TSR1 homolog
BMSK0013518.1	SilkDB 3.0	504	-	-	importin subunit alpha-5-like isoform X2
BMSK0013541.1	SilkDB 3.0	373	-	-	choline/ethanolamine kinase isoform X1
BMSK0013578.1	SilkDB 3.0	499	-	-	RNA-binding protein 26 isoform X1
BMSK0013582.1	SilkDB 3.0	1319	-	-	alpha-esterase 48 isoform X1
BMSK0013687.1	SilkDB 3.0	749	-	-	protein suppressor of forked
BMSK0013773.1	SilkDB 3.0	342	-	-	hypothetical protein
BMSK0013777.1	SilkDB 3.0	1169	-	-	hypothetical protein
BMSK0013959.1	SilkDB 3.0	416	-	-	eukaryotic peptide chain release factor subunit 1
BMSK0014111.1	SilkDB 3.0	387	-	-	cleavage stimulation factor subunit 1
BMSK0014120.1	SilkDB 3.0	150	-	-	glutathione transferase o1
BMSK0014149.1	SilkDB 3.0	733	-	-	putative pre-mRNA-splicing factor ATP-dependent R helicase PRP1
BMSK0014202.1	SilkDB 3.0	591	-	-	WD repeat-containing protein 43
BMSK0014232.1	SilkDB 3.0	620	-	-	poly(A) polymerase type 3
BMSK0014242.1	SilkDB 3.0	111	-	-	actin-depolymerizing factor 1
BMSK0014243.1	SilkDB 3.0	1453	-	-	hypothetical protein
BMSK0014252.1	SilkDB 3.0	959	-	-	calpain-A isoform X2
BMSK0014262.1	SilkDB 3.0	777	-	-	hypothetical protein
BMSK0014324.1	SilkDB 3.0	510	-	-	H/ACA ribonucleoprotein complex subunit 4
BMSK0014335.1	SilkDB 3.0	510	-	-	DKCLD (NUC011) domain
BMSK0014362.1	SilkDB 3.0	126	-	-	small nuclear ribonucleoprotein Sm D1
BMSK0014380.1	SilkDB 3.0	170	-	-	MA3 domain
BMSK0014382.1	SilkDB 3.0	170	-	-	programmed cell death protein 4-like
BMSK0014388.1	SilkDB 3.0	262	-	-	programmed cell death protein 4-like
BMSK0014436.1	SilkDB 3.0	561	-	-	U4/U6 small nuclear ribonucleoprotein Prp4
BMSK0014438.1	SilkDB 3.0	700	-	-	U4/U6 small nuclear ribonucleoprotein Prp3
BMSK0014477.1	SilkDB 3.0	226	-	-	galectin-5-like
BMSK0014521.1	SilkDB 3.0	322	-	-	5'-3' exoribonuclease 2 homolog
BMSK0014523.1	SilkDB 3.0	526	-	-	5'-3' exoribonuclease 2 homolog
BMSK0014537.1	SilkDB 3.0	1005	-	-	rR biogenesis protein rrp5
BMSK0014556.1	SilkDB 3.0	252	-	-	bmp-2
BMSK0014619.1	SilkDB 3.0	77	-	-	adenylosuccinate synthetase
BMSK0014635.1	SilkDB 3.0	657	-	-	metastasis-associated protein MTA3
BMSK0014648.1	SilkDB 3.0	2181	-	-	myosin-I heavy chain-like
BMSK0014703.1	SilkDB 3.0	332	-	-	DNA-directed R polymerases I and III subunit RPAC1 isoform X1
BMSK0014720.1	SilkDB 3.0	748	-	-	digestive organ expansion factor homolog isoform X2
BMSK0014773.1	SilkDB 3.0	1322	-	-	probable ATP-dependent R helicase spindle-E
BMSK0014776.1	SilkDB 3.0	1131	-	-	intron-binding protein aquarius isoform X2
BMSK0014814.1	SilkDB 3.0	794	-	-	serine/threonine-protein phosphatase 4 regulatory subunit 3
BMSK0014853.1	SilkDB 3.0	729	-	-	D replication licensing factor Mcm5
BMSK0014897.1	SilkDB 3.0	4207	-	-	baculoviral IAP repeat-containing protein 6
BMSK0014950.1	SilkDB 3.0	1176	-	-	chromosome-associated kinesin KIF4
BMSK0014966.1	SilkDB 3.0	388	-	-	TIA1 cytotoxic granule-associated R binding protein isoform X2
BMSK0014984.1	SilkDB 3.0	853	-	-	D damage-binding protein 1
BMSK0015116.1	SilkDB 3.0	649	-	-	zinc finger protein on ecdysone puffs isoform X1
BMSK0015124.1	SilkDB 3.0	944	-	-	DNA-directed R polymerase I subunit RPA2
BMSK0015126.1	SilkDB 3.0	200	-	-	DNA-directed R polymerase I subunit RPA2 isoform X2
BMSK0015172.1	SilkDB 3.0	109	-	-	small nuclear ribonucleoprotein sm d2
BMSK0015173.1	SilkDB 3.0	473	-	-	serine/threonine-protein phosphatase 2A 55 kDa regulatory subunit B alpha isoform isoform X1
BMSK0015190.1	SilkDB 3.0	334	-	-	vesicular integral-membrane protein VIP36
BMSK0015236.1	SilkDB 3.0	414	-	-	cell growth-regulating nucleolar protein
BMSK0015583.1	SilkDB 3.0	1749	-	-	hypothetical protein
BMSK0015592.1	SilkDB 3.0	177	-	-	heat shock protein hsp 19.9
BMSK0015646.1	SilkDB 3.0	999	-	-	round spermatid basic protein 1-like protein
BMSK0015666.1	SilkDB 3.0	188	-	-	protein lethal(2)essential for life-like
BMSK0015668.1	SilkDB 3.0	640	-	-	heat shock protein 70 A1
BMSK0015669.1	SilkDB 3.0	684	-	-	heat shock protein 70
BMSK0015670.1	SilkDB 3.0	660	-	-	heat shock protein 70
BMSK0015671.1	SilkDB 3.0	676	-	-	heat shock protein 70
BMSK0015783.1	SilkDB 3.0	373	-	-	vacuolar ATPase subunit C isoform X1
BMSK0015872.1	SilkDB 3.0	1221	-	-	structural maintenance of chromosomes protein 4
BMSK0015996.1	SilkDB 3.0	454	-	-	elongation factor Tu-like
