# Supplementary material for: Proteomic Identification of Bombyx mori Organelles Using the Engineered Ascorbate Peroxidase APEX and Development of Silkworm Organelle Proteome Database (SilkOrganPDB)
Source: Int J Mol Sci. 2021 May 10;22(9):5051. doi: 10.3390/ijms22095051 (PMC8126250; doi:10.3390/ijms22095051)
Supplement: Supplementary file 1 [file ijms-22-05051-s001.zip › Table_S2.xlsx]

## Sheet: Sheet1
Table S2. The identified mitochondrial matrix proteins in silkworm BmE cells with engineered ascorbate peroxidase.
Protein ID	Annotation Database	Length	Log2 Fold Change	FDR P-value	Note
NP_001036881.1	GenBank	486	1.668	0.002438	gi:112983539 annexin B13
NP_001036888.1	GenBank	457	1.206	0.000803	gi:112983456 beta-tubulin
NP_001037003.1	GenBank	805	2.66	0	gi:112983322 transitional endoplasmic reticulum ATPase TER94
NP_001037021.1	GenBank	374	1.857	0.002342	gi:112983210 serine protease inhibitor 2
NP_001037083.1	GenBank	195	1.98	0.000128	gi:112982996 thiol peroxiredoxin
NP_001091823.1	GenBank	603	1.668	0.004205	gi:148298695 poly A binding protein
NP_001093309.1	GenBank	1308	1.884	0.002097	gi:153792023 MLE protein
NP_001098066.2	GenBank	899	1.662	0.000926	gi:166706856 piwi-like protein Siwi
NP_001103813.1	GenBank	703	1.324	0.004876	gi:160333253 P-element somatic inhibitor
NP_001119726.1	GenBank	376	1.248	0.003974	gi:187281837 actin, cytoplasmic A3
NP_001136443.1	GenBank	1681	2.684	0	gi:219362829 clathrin heavy chain
NP_001166192.1	GenBank	1230	2.404	0	gi:289629216 coatomer protein complex subunit alpha
NP_001180543.1	GenBank	1677	3.211	0	gi:302318908 dicer-2
NP_001296553.1	GenBank	943	2.588	0	gi:829569741 transient receptor potential cation channel protein painless
XP_004923175.1	GenBank	1282	2.229	1e-06	gi:512893414 heterogeneous nuclear ribonucleoprotein U-like protein 1
XP_004924663.1	GenBank	2863	2.468	0	gi:512899511 E3 SUMO-protein ligase RanBP2
XP_004924684.1	GenBank	714	1.902	2e-06	gi:512899595 ATP-dependent RNA helicase DDX3X isoform X1
XP_004928610.1	GenBank	587	1.708	9e-06	gi:512916317 protein ROP isoform X1
XP_004928611.1	GenBank	587	1.707	6.6e-05	gi:512916319 protein ROP isoform X2
XP_004930994.2	GenBank	885	2.192	4e-05	gi:827557565 importin subunit beta-1
XP_004932950.1	GenBank	541	1.632	0.002805	gi:512934093 eukaryotic translation initiation factor 3 subunit L
XP_004934354.2	GenBank	677	1.795	0.001554	gi:1200742047 probable ATP-citrate synthase subunit 1
XP_012544346.1	GenBank	247	1.959	1.7e-05	gi:827542573 thiol peroxiredoxin isoform X1
XP_012544347.1	GenBank	233	1.998	2.5e-05	gi:827542575 thiol peroxiredoxin isoform X2
XP_012544348.1	GenBank	195	1.993	5.8e-05	gi:827542577 thiol peroxiredoxin isoform X3
XP_012544349.1	GenBank	195	1.997	5.2e-05	gi:827542579 thiol peroxiredoxin isoform X3
XP_012544350.1	GenBank	195	1.973	1.5e-05	gi:827542581 thiol peroxiredoxin isoform X3
XP_012544584.1	GenBank	662	1.833	0.002929	gi:827543251 ADP-ribosylation factor-like protein isoform X1
XP_012545114.1	GenBank	703	1.333	0.001618	gi:827545069 P-element somatic inhibitor isoform X1
XP_012545276.1	GenBank	899	1.677	0.000132	gi:827545495 aubergine protein isoform X1
XP_012547297.1	GenBank	1366	1.7	0	gi:827550690 vascular endothelial growth factor receptor 1 isoform X1
XP_012547298.1	GenBank	1357	1.653	0	gi:827550692 vascular endothelial growth factor receptor 1 isoform X2
XP_012548051.1	GenBank	1681	2.747	0	gi:827552592 clathrin heavy chain isoform X1
XP_021201876.1	GenBank	618	1.556	2e-06	gi:1200716836 heterogeneous nuclear ribonucleoprotein Q
XP_021202505.1	GenBank	195	1.959	0.000107	gi:1200719026 thiol peroxiredoxin isoform X3
XP_021204012.1	GenBank	2151	2.255	3.6e-05	gi:1200724228 putative U5 small nuclear ribonucleoprotein 200 kDa helicase
XP_021204042.1	GenBank	3601	3.095	0	gi:1200724350 talin-1
XP_021204838.1	GenBank	718	2.032	1.3e-05	gi:1200727119 dynamin-1-like protein
XP_021205188.1	GenBank	585	2.021	4e-06	gi:1200728460 protein ROP isoform X3
XP_021205275.1	GenBank	5269	2.368	0	gi:1200728762 E3 ubiquitin-protein ligase UBR4
XP_021205409.1	GenBank	1058	2.164	5.6e-05	gi:1200713804 la-related protein 1
XP_021207451.1	GenBank	746	1.412	0.001053	gi:1200736582 vesicle-fusing ATPase 1
XP_021207858.1	GenBank	1677	3.127	0	gi:1200738126 dicer-2 isoform X1
NP_001036841.1	GenBank	324	-	-	gi:112983958 Annexin IX isoform A
NP_001036918.1	GenBank	719	-	-	gi:112982871 minichromosome maintenance complex component 7
NP_001036957.1	GenBank	541	-	-	gi:112983280 Hsc70/Hsp90-organizing protein HOP
NP_001036994.1	GenBank	204	-	-	gi:160333678 glutathione S-transferase sigma 2
NP_001037051.1	GenBank	738	-	-	gi:112983098 protein kinase, cGMP-dependent, type I
NP_001037108.1	GenBank	126	-	-	gi:112982865 profilin
NP_001037396.1	GenBank	676	-	-	gi:113676411 heat shock protein 70
NP_001037516.1	GenBank	332	-	-	gi:112984362 eukaryotic translation initiation factor 2 alpha subunit
NP_001037658.1	GenBank	876	-	-	gi:112983228 eukaryotic translation initiation factor 3 subunit C
NP_001037670.1	GenBank	143	-	-	gi:112983080 repressor splicing factor 1
NP_001040103.1	GenBank	167	-	-	gi:114051562 6-pyruvoyltetrahydropterin synthase
NP_001040131.1	GenBank	254	-	-	gi:114052242 glutathione S-transferase omega 1
NP_001040138.1	GenBank	386	-	-	gi:114050729 vacuolar ATPase subunit C
NP_001040262.1	GenBank	326	-	-	gi:114052643 nuclear migration protein nudC
NP_001040282.1	GenBank	235	-	-	gi:114053281 translin
NP_001040301.1	GenBank	615	-	-	gi:114051483 glycosyl-phosphatidyl-inositol-anchored protein
NP_001040321.1	GenBank	273	-	-	gi:114051229 microtubule-associated protein RP/EB family member 3
NP_001040376.1	GenBank	425	-	-	gi:114051325 phosphoribosylaminoimidazole carboxylase, phosphoribosylaminoimidazole succinocarboxamide synthetase
NP_001040396.1	GenBank	225	-	-	gi:114051117 calcyphosphine isoform 2
NP_001040410.1	GenBank	311	-	-	gi:114050853 vacuolar protein sorting-associated protein VTA1 homolog
NP_001040439.1	GenBank	303	-	-	gi:114051936 serine/threonine protein phosphatase 6
NP_001040464.1	GenBank	227	-	-	gi:114052210 thioredoxin peroxidase
NP_001040506.1	GenBank	297	-	-	gi:114053173 bmp-2 protein
NP_001040518.1	GenBank	162	-	-	gi:114052370 S-phase kinase-associated protein
NP_001091766.1	GenBank	364	-	-	gi:148298685 fructose 1,6-bisphosphate aldolase
NP_001091774.1	GenBank	394	-	-	gi:148298703 eukaryotic initiation factor 4B protein
NP_001091797.1	GenBank	419	-	-	gi:148298697 eukaryotic initiation factor 5C
NP_001093319.1	GenBank	316	-	-	gi:153792009 heterogeneous nuclear ribonucleoprotein A1
NP_001103794.1	GenBank	239	-	-	gi:160333136 calcyphosphine isoform 1
NP_001116811.1	GenBank	841	-	-	gi:182509200 muscle glycogen phosphorylase
NP_001116823.2	GenBank	627	-	-	gi:309384285 kinesin-like protein a
NP_001153677.1	GenBank	628	-	-	gi:237649000 poly(A)-specific ribonuclease
NP_001165227.1	GenBank	740	-	-	gi:284520932 alpha-esterase 48 isoform s1
NP_001188507.1	GenBank	1360	-	-	gi:320202931 Rho-associated protein kinase
NP_001296526.1	GenBank	640	-	-	gi:829569695 heat shock protein 70 A1
XP_004922104.1	GenBank	590	-	-	gi:512888550 serine/threonine-protein phosphatase 2A 65 kDa regulatory subunit A alpha isoform
XP_004922208.3	GenBank	1272	-	-	gi:1200713682 cytoplasmic FMR1-interacting protein
XP_004922579.1	GenBank	1187	-	-	gi:512890823 sister chromatid cohesion protein PDS5 homolog B-B isoform X2
XP_004923130.1	GenBank	752	-	-	gi:512893230 calpain-B isoform X6
XP_004923340.1	GenBank	313	-	-	gi:512894057 zinc finger protein-like 1 homolog
XP_004923360.1	GenBank	773	-	-	gi:512894140 protein transport protein Sec23A isoform X1
XP_004923399.1	GenBank	257	-	-	gi:512894313 RNA-binding protein 4.1 isoform X2
XP_004923511.1	GenBank	693	-	-	gi:512894777 plastin-2
XP_004923649.1	GenBank	1069	-	-	gi:512895342 formin-like protein CG32138 isoform X1
XP_004923662.1	GenBank	481	-	-	gi:512895397 6-phosphofructo-2-kinase/fructose-2,6-bisphosphatase isoform X3
XP_004923663.1	GenBank	471	-	-	gi:512895401 6-phosphofructo-2-kinase/fructose-2,6-bisphosphatase isoform X4
XP_004923672.1	GenBank	1043	-	-	gi:512895440 ubiquitin-like modifier-activating enzyme 1
XP_004923679.1	GenBank	1220	-	-	gi:512895468 structural maintenance of chromosomes protein 1A
XP_004923808.1	GenBank	1362	-	-	gi:512895998 uncharacterized protein LOC101738072 isoform X1
XP_004923809.1	GenBank	1258	-	-	gi:512896002 uncharacterized protein LOC101738072 isoform X2
XP_004923955.1	GenBank	601	-	-	gi:512896621 serine/threonine-protein kinase RIO3
XP_004923976.1	GenBank	688	-	-	gi:512896713 GMP synthase [glutamine-hydrolyzing]
XP_004924127.1	GenBank	367	-	-	gi:512897332 GTP-binding protein 128up
XP_004924511.1	GenBank	927	-	-	gi:512898902 pre-mRNA-processing factor 39
XP_004924656.1	GenBank	674	-	-	gi:512899483 glutamine--fructose-6-phosphate aminotransferase [isomerizing] 1
XP_004924832.1	GenBank	1336	-	-	gi:512900193 splicing factor 3B subunit 1
XP_004924844.1	GenBank	454	-	-	gi:512900244 Golgi reassembly-stacking protein 2
XP_004924846.1	GenBank	484	-	-	gi:512900252 4-aminobutyrate aminotransferase, mitochondrial
XP_004925409.1	GenBank	668	-	-	gi:512902573 cleavage and polyadenylation specificity factor subunit CG7185 isoform X1
XP_004925410.1	GenBank	652	-	-	gi:512902577 cleavage and polyadenylation specificity factor subunit CG7185 isoform X3
XP_004925435.1	GenBank	895	-	-	gi:512902688 zinc finger RNA-binding protein isoform X3
XP_004925516.1	GenBank	395	-	-	gi:512903018 uridine phosphorylase 1 isoform X1
XP_004925518.1	GenBank	376	-	-	gi:512903026 uridine phosphorylase 1 isoform X2
XP_004925519.1	GenBank	339	-	-	gi:512903030 uridine phosphorylase 1 isoform X3
XP_004926521.1	GenBank	456	-	-	gi:512907753 ruvB-like helicase 1
XP_004926613.1	GenBank	804	-	-	gi:512908162 programmed cell death 6-interacting protein
XP_004927094.2	GenBank	1262	-	-	gi:1200725092 cohesin subunit SA-2 isoform X1
XP_004927102.1	GenBank	880	-	-	gi:512910171 DNA replication licensing factor Mcm2 isoform X2
XP_004927455.2	GenBank	432	-	-	gi:827549605 probable histone-binding protein Caf1
XP_004927772.1	GenBank	512	-	-	gi:512912919 inosine-5'-monophosphate dehydrogenase
XP_004927774.1	GenBank	558	-	-	gi:512912927 sorting nexin lst-4
XP_004927829.2	GenBank	831	-	-	gi:827550613 gamma-tubulin complex component 2 isoform X3
XP_004927888.1	GenBank	814	-	-	gi:512913407 97 kDa heat shock protein isoform X2
XP_004928315.1	GenBank	899	-	-	gi:512915135 alpha-actinin, sarcomeric isoform X1
XP_004928316.1	GenBank	899	-	-	gi:512915138 alpha-actinin, sarcomeric isoform X2
XP_004928591.2	GenBank	904	-	-	gi:1200728903 dynamin isoform X5
XP_004928592.1	GenBank	872	-	-	gi:512916249 dynamin isoform X7
XP_004928688.1	GenBank	1858	-	-	gi:512916639 nuclear pore complex protein Nup205
XP_004928942.1	GenBank	1180	-	-	gi:512917662 eukaryotic translation initiation factor 3 subunit A
XP_004928985.1	GenBank	525	-	-	gi:512917837 leucine-rich repeat-containing protein 47
XP_004929205.1	GenBank	1172	-	-	gi:512918740 tetratricopeptide repeat protein 14 homolog isoform X1
XP_004929206.1	GenBank	1171	-	-	gi:512918744 tetratricopeptide repeat protein 14 homolog isoform X2
XP_004929696.1	GenBank	913	-	-	gi:512920693 polyubiquitin-A
XP_004929851.1	GenBank	465	-	-	gi:512921334 probable citrate synthase 2, mitochondrial
XP_004929900.1	GenBank	279	-	-	gi:512921529 vesicle-associated membrane protein-associated protein B isoform X1
XP_004929901.1	GenBank	275	-	-	gi:512921533 vesicle-associated membrane protein-associated protein B isoform X2
XP_004929902.1	GenBank	252	-	-	gi:512921537 vesicle-associated membrane protein-associated protein B isoform X3
XP_004929936.1	GenBank	426	-	-	gi:512921692 flotillin-1 isoform X2
XP_004930634.1	GenBank	250	-	-	gi:512924599 uncharacterized protein LOC101737963
XP_004930891.1	GenBank	418	-	-	gi:512925650 WD repeat and FYVE domain-containing protein 2
XP_004931322.1	GenBank	681	-	-	gi:512927388 scaffold attachment factor B2
XP_004931551.1	GenBank	437	-	-	gi:512928324 uncharacterized protein LOC101736108
XP_004931696.1	GenBank	683	-	-	gi:512928912 arginine--tRNA ligase, cytoplasmic
XP_004931988.1	GenBank	369	-	-	gi:512930120 IST1 homolog
XP_004932052.1	GenBank	1860	-	-	gi:512930375 dedicator of cytokinesis protein 3 isoform X2
XP_004932217.1	GenBank	927	-	-	gi:512931070 26S proteasome non-ATPase regulatory subunit 2 isoform X1
XP_004932830.1	GenBank	1046	-	-	gi:512933595 importin-7 isoform X2
XP_004932941.1	GenBank	804	-	-	gi:512934057 proline-, glutamic acid- and leucine-rich protein 1
XP_004933026.1	GenBank	649	-	-	gi:512934411 zinc finger protein on ecdysone puffs isoform X1
XP_004933190.1	GenBank	2384	-	-	gi:512935094 CCR4-NOT transcription complex subunit 1 isoform X4
XP_004933304.1	GenBank	717	-	-	gi:512935562 dymeclin
XP_004933438.1	GenBank	387	-	-	gi:512936106 heterogeneous nuclear ribonucleoprotein K isoform X2
XP_004933439.1	GenBank	387	-	-	gi:512936110 heterogeneous nuclear ribonucleoprotein K isoform X2
XP_004933541.1	GenBank	861	-	-	gi:512936533 protein lingerer isoform X8
XP_004933626.2	GenBank	425	-	-	gi:827563108 RNA-binding protein cabeza isoform X1
XP_004933946.2	GenBank	451	-	-	gi:827563757 adenylosuccinate synthetase
XP_004934049.2	GenBank	145	-	-	gi:1200742120 polyubiquitin-like, partial
XP_012543839.1	GenBank	1258	-	-	gi:827541080 uncharacterized protein LOC101738072 isoform X2
XP_012543840.1	GenBank	1226	-	-	gi:827541082 uncharacterized protein LOC101738072 isoform X3
XP_012543867.1	GenBank	735	-	-	gi:827541154 kinesin-like protein a isoform X5
XP_012543955.1	GenBank	688	-	-	gi:827541379 GMP synthase [glutamine-hydrolyzing]
XP_012544300.1	GenBank	204	-	-	gi:827542441 glutathione S-transferase sigma 2 isoform X1
XP_012544435.1	GenBank	1443	-	-	gi:827542782 probable ATP-dependent RNA helicase spindle-E isoform X1
XP_012545121.1	GenBank	332	-	-	gi:827545083 eukaryotic translation initiation factor 2 alpha subunit isoform X1
XP_012545122.1	GenBank	321	-	-	gi:827545085 eukaryotic translation initiation factor 2 alpha subunit isoform X2
XP_012545223.1	GenBank	663	-	-	gi:827545345 cleavage and polyadenylation specificity factor subunit CG7185 isoform X2
XP_012545237.1	GenBank	527	-	-	gi:827545378 arrestin domain-containing protein 17
XP_012545497.1	GenBank	419	-	-	gi:827546053 eukaryotic initiation factor 5C isoform X1
XP_012545498.1	GenBank	419	-	-	gi:827546055 eukaryotic initiation factor 5C isoform X1
XP_012545915.1	GenBank	677	-	-	gi:827547135 1,4-alpha-glucan-branching enzyme
XP_012546209.1	GenBank	1260	-	-	gi:827547878 protein transport protein Sec24C isoform X2
XP_012546343.1	GenBank	153	-	-	gi:827548222 repressor splicing factor 1 isoform X1
XP_012546603.1	GenBank	880	-	-	gi:827548880 DNA replication licensing factor Mcm2 isoform X1
XP_012546663.1	GenBank	1897	-	-	gi:827549026 proteasome-associated protein ECM29 homolog
XP_012546864.1	GenBank	689	-	-	gi:827549527 protein VAC14 homolog isoform X2
XP_012546865.1	GenBank	660	-	-	gi:827549529 protein VAC14 homolog isoform X3
XP_012546866.1	GenBank	655	-	-	gi:827549531 protein VAC14 homolog isoform X4
XP_012547035.1	GenBank	816	-	-	gi:827549972 DNA replication licensing factor Mcm6
XP_012547119.1	GenBank	179	-	-	gi:827550199 apoptosis-linked protein 2 isoform X1
XP_012547120.1	GenBank	179	-	-	gi:827550201 apoptosis-linked protein 2 isoform X1
XP_012547207.1	GenBank	840	-	-	gi:827550449 97 kDa heat shock protein isoform X1
XP_012547208.1	GenBank	840	-	-	gi:827550451 97 kDa heat shock protein isoform X1
XP_012547265.1	GenBank	857	-	-	gi:827550611 gamma-tubulin complex component 2 isoform X2
XP_012547345.1	GenBank	558	-	-	gi:827550825 sorting nexin lst-4
XP_012547877.1	GenBank	918	-	-	gi:827552106 dynamin isoform X1
XP_012547878.1	GenBank	904	-	-	gi:827552108 dynamin isoform X4
XP_012547879.1	GenBank	881	-	-	gi:827552110 dynamin isoform X6
XP_012547971.1	GenBank	624	-	-	gi:827552351 serine/threonine-protein kinase GA29083
XP_012548085.1	GenBank	876	-	-	gi:827552652 eukaryotic translation initiation factor 3 subunit C isoform X1
XP_012548086.1	GenBank	876	-	-	gi:827552654 eukaryotic translation initiation factor 3 subunit C isoform X1
XP_012548088.1	GenBank	364	-	-	gi:827552658 fructose 1,6-bisphosphate aldolase isoform X4
XP_012548407.1	GenBank	1134	-	-	gi:827553449 tetratricopeptide repeat protein 14 homolog isoform X3
XP_012548794.1	GenBank	153	-	-	gi:827554447 polyubiquitin
XP_012549208.1	GenBank	856	-	-	gi:827555506 U2 snRNP-associated SURP motif-containing protein
XP_012549218.1	GenBank	1896	-	-	gi:827555532 DNA-directed RNA polymerase II subunit RPB1
XP_012549285.1	GenBank	873	-	-	gi:827555695 serrate RNA effector molecule homolog isoform X1
XP_012549286.1	GenBank	872	-	-	gi:827555697 serrate RNA effector molecule homolog isoform X2
XP_012549721.1	GenBank	740	-	-	gi:827556810 alpha-esterase 48 isoform X1
XP_012549767.1	GenBank	891	-	-	gi:827556911 RNA-binding protein 26 isoform X1
XP_012549768.1	GenBank	890	-	-	gi:827556913 RNA-binding protein 26 isoform X2
XP_012549769.1	GenBank	887	-	-	gi:827556915 RNA-binding protein 26 isoform X3
XP_012549770.1	GenBank	876	-	-	gi:827556917 RNA-binding protein 26 isoform X4
XP_012549771.1	GenBank	875	-	-	gi:827556919 RNA-binding protein 26 isoform X5
XP_012549888.1	GenBank	1352	-	-	gi:827557234 rho-associated protein kinase isoform X1
XP_012550201.1	GenBank	1125	-	-	gi:827558023 membrane-associated protein Hem
XP_012550244.1	GenBank	323	-	-	gi:827558153 annexin IX isoform X1
XP_012550713.1	GenBank	325	-	-	gi:827559382 nuclear migration protein nudC isoform X1
XP_012550715.1	GenBank	259	-	-	gi:827559386 calcyphosphine isoform X1
XP_012550717.1	GenBank	218	-	-	gi:827559390 calcyphosphine isoform X2
XP_012550807.1	GenBank	1194	-	-	gi:827538391 sister chromatid cohesion protein PDS5 homolog B-B isoform X1
XP_012550906.1	GenBank	909	-	-	gi:827559859 26S proteasome non-ATPase regulatory subunit 2 isoform X2
XP_012551133.1	GenBank	1255	-	-	gi:827560447 cullin-associated NEDD8-dissociated protein 1
XP_012551474.1	GenBank	1050	-	-	gi:827561344 importin-7 isoform X1
XP_012551670.1	GenBank	500	-	-	gi:827561852 zinc finger protein on ecdysone puffs isoform X2
XP_012551751.1	GenBank	2418	-	-	gi:827562061 CCR4-NOT transcription complex subunit 1 isoform X1
XP_012551752.1	GenBank	2409	-	-	gi:827562063 CCR4-NOT transcription complex subunit 1 isoform X2
XP_012551753.1	GenBank	2393	-	-	gi:827562065 CCR4-NOT transcription complex subunit 1 isoform X3
XP_012551889.1	GenBank	589	-	-	gi:827562419 uncharacterized protein LOC101736907 isoform X1
XP_012551890.1	GenBank	583	-	-	gi:827562421 uncharacterized protein LOC101736907 isoform X2
XP_012552086.1	GenBank	887	-	-	gi:827562915 protein lingerer isoform X5
XP_012552170.1	GenBank	425	-	-	gi:827563110 RNA-binding protein cabeza isoform X1
XP_012552935.1	GenBank	863	-	-	gi:827539588 calpain-A isoform X4
XP_012553090.1	GenBank	271	-	-	gi:827539971 bmp-2 protein isoform X1
XP_012553091.1	GenBank	254	-	-	gi:827539973 bmp-2 protein isoform X2
XP_012553105.1	GenBank	766	-	-	gi:827540027 protein transport protein Sec23A isoform X2
XP_012553112.1	GenBank	2232	-	-	gi:827540046 myosin-I heavy chain isoform X2
XP_012553406.1	GenBank	518	-	-	gi:827540767 6-phosphofructo-2-kinase/fructose-2,6-bisphosphatase isoform X1
XP_012553407.1	GenBank	508	-	-	gi:827540769 6-phosphofructo-2-kinase/fructose-2,6-bisphosphatase isoform X2
XP_021201950.1	GenBank	1025	-	-	gi:1200717077 formin-like protein CG32138 isoform X2
XP_021202076.1	GenBank	527	-	-	gi:1200717504 putative oxidoreductase GLYR1 homolog isoform X2
XP_021202101.1	GenBank	797	-	-	gi:1200717572 kinesin-like protein a isoform X1
XP_021202102.1	GenBank	774	-	-	gi:1200717574 kinesin-like protein a isoform X2
XP_021202103.1	GenBank	758	-	-	gi:1200717576 kinesin-like protein a isoform X3
XP_021202104.1	GenBank	742	-	-	gi:1200717578 kinesin-like protein a isoform X4
XP_021202105.1	GenBank	721	-	-	gi:1200717581 kinesin-like protein a isoform X6
XP_021202106.1	GenBank	721	-	-	gi:1200717583 kinesin-like protein a isoform X7
XP_021202170.1	GenBank	802	-	-	gi:1200717822 general vesicular transport factor p115
XP_021202544.1	GenBank	1362	-	-	gi:1200719135 probable ATP-dependent RNA helicase spindle-E isoform X2
XP_021202736.1	GenBank	1224	-	-	gi:1200719853 nuclear pore complex protein Nup155
XP_021202948.1	GenBank	4057	-	-	gi:1200720577 spectrin beta chain, non-erythrocytic 2
XP_021203092.1	GenBank	638	-	-	gi:1200721072 protein DEK isoform X1
XP_021203093.1	GenBank	637	-	-	gi:1200721074 protein DEK isoform X2
XP_021203094.1	GenBank	610	-	-	gi:1200721077 protein DEK isoform X3
XP_021203181.1	GenBank	942	-	-	gi:1200721367 zinc finger RNA-binding protein isoform X1
XP_021203182.1	GenBank	924	-	-	gi:1200721369 zinc finger RNA-binding protein isoform X2
XP_021203235.1	GenBank	376	-	-	gi:1200721551 uridine phosphorylase 1 isoform X2
XP_021203867.1	GenBank	1303	-	-	gi:1200723715 dynactin subunit 1
XP_021203991.1	GenBank	1060	-	-	gi:1200724147 protein transport protein Sec31A
XP_021204059.1	GenBank	830	-	-	gi:1200724407 CLIP-associating protein
XP_021204172.1	GenBank	575	-	-	gi:1200724839 heat shock protein 70 A2
XP_021204245.1	GenBank	1259	-	-	gi:1200725094 cohesin subunit SA-2 isoform X2
XP_021204475.1	GenBank	694	-	-	gi:1200725827 protein VAC14 homolog isoform X1
XP_021204508.1	GenBank	1429	-	-	gi:1200725929 uncharacterized protein LOC101735791
XP_021204673.1	GenBank	177	-	-	gi:1200726546 apoptosis-linked protein 2 isoform X2
XP_021204754.1	GenBank	1174	-	-	gi:1200726805 leucine--tRNA ligase, cytoplasmic isoform X1
XP_021204755.1	GenBank	1118	-	-	gi:1200726807 leucine--tRNA ligase, cytoplasmic isoform X2
XP_021204837.1	GenBank	860	-	-	gi:1200727115 gamma-tubulin complex component 2 isoform X1
XP_021205047.1	GenBank	925	-	-	gi:1200727904 alpha-actinin, sarcomeric isoform X3
XP_021205088.1	GenBank	1069	-	-	gi:1200713660 uncharacterized protein LOC101739668 isoform X4
XP_021205093.1	GenBank	1056	-	-	gi:1200713662 uncharacterized protein LOC101739668 isoform X5
XP_021205297.1	GenBank	912	-	-	gi:1200728898 dynamin isoform X2
XP_021205298.1	GenBank	909	-	-	gi:1200728900 dynamin isoform X3
XP_021205299.1	GenBank	854	-	-	gi:1200728908 dynamin isoform X8
XP_021205313.1	GenBank	1663	-	-	gi:1200728962 ATP-dependent helicase brm
XP_021205350.1	GenBank	1869	-	-	gi:1200729068 uncharacterized protein LOC101745679, partial
XP_021205377.1	GenBank	392	-	-	gi:1200729154 fructose 1,6-bisphosphate aldolase isoform X1
XP_021205380.1	GenBank	417	-	-	gi:1200729161 fructose 1,6-bisphosphate aldolase isoform X5
XP_021205566.1	GenBank	2528	-	-	gi:1200712235 eIF-2-alpha kinase activator GCN1
XP_021205597.1	GenBank	488	-	-	gi:1200729988 enhancer of mRNA-decapping protein 4-like
XP_021205683.1	GenBank	1133	-	-	gi:1200730280 tetratricopeptide repeat protein 14 homolog isoform X4
XP_021205901.1	GenBank	4008	-	-	gi:1200731096 dynein heavy chain, cytoplasmic
XP_021205963.1	GenBank	278	-	-	gi:1200713986 microtubule-associated protein RP/EB family member 3 isoform X2
XP_021205965.1	GenBank	278	-	-	gi:1200713988 microtubule-associated protein RP/EB family member 3 isoform X2
XP_021205967.1	GenBank	278	-	-	gi:1200713990 microtubule-associated protein RP/EB family member 3 isoform X2
XP_021206012.1	GenBank	445	-	-	gi:1200731446 flotillin-1 isoform X1
XP_021206088.1	GenBank	1764	-	-	gi:1200731732 eukaryotic translation initiation factor 4 gamma 3
XP_021206272.1	GenBank	900	-	-	gi:1200732390 transportin-1
XP_021206646.1	GenBank	723	-	-	gi:1200733753 RNA-binding protein 26 isoform X6
XP_021206795.1	GenBank	1775	-	-	gi:1200734291 tyrosine-protein phosphatase non-receptor type 23
XP_021206993.1	GenBank	5674	-	-	gi:1200714356 microtubule-actin cross-linking factor 1, isoforms 1/2/3/5
XP_021207215.1	GenBank	642	-	-	gi:1200735800 ubiquitin carboxyl-terminal hydrolase 10-A
XP_021207274.1	GenBank	466	-	-	gi:1200735981 maternal protein tudor, partial
XP_021208504.1	GenBank	386	-	-	gi:1200740318 vacuolar ATPase subunit C isoform X1
XP_021208549.1	GenBank	899	-	-	gi:1200740507 protein lingerer isoform X1
XP_021208550.1	GenBank	899	-	-	gi:1200740509 protein lingerer isoform X1
XP_021208551.1	GenBank	899	-	-	gi:1200740511 protein lingerer isoform X1
XP_021208552.1	GenBank	898	-	-	gi:1200740513 protein lingerer isoform X2
XP_021208553.1	GenBank	894	-	-	gi:1200740515 protein lingerer isoform X3
XP_021208554.1	GenBank	890	-	-	gi:1200740517 protein lingerer isoform X4
XP_021208555.1	GenBank	887	-	-	gi:1200740520 protein lingerer isoform X6
XP_021208556.1	GenBank	873	-	-	gi:1200740522 protein lingerer isoform X7
XP_021208643.1	GenBank	459	-	-	gi:1200740831 probable ATP-dependent RNA helicase DDX17
XP_021208652.1	GenBank	527	-	-	gi:1200740876 fragile X mental retardation syndrome-related protein 1 homolog A-like
XP_021209088.1	GenBank	959	-	-	gi:1200715678 calpain-A isoform X1
XP_021209090.1	GenBank	949	-	-	gi:1200715680 calpain-A isoform X2
XP_021209091.1	GenBank	949	-	-	gi:1200715682 calpain-A isoform X2
XP_021209092.1	GenBank	879	-	-	gi:1200715684 calpain-B isoform X3
XP_021209093.1	GenBank	832	-	-	gi:1200715687 calpain-A isoform X5
XP_021209094.1	GenBank	832	-	-	gi:1200715689 calpain-A isoform X5
XP_021209095.1	GenBank	832	-	-	gi:1200715691 calpain-A isoform X5
XP_021209240.1	GenBank	2274	-	-	gi:1200716224 myosin-I heavy chain isoform X1
XP_021209277.1	GenBank	271	-	-	gi:1200716374 RNA-binding protein lark isoform X1
XP_021209278.1	GenBank	254	-	-	gi:1200716377 RNA-binding protein 4.1 isoform X3
KWMTBOMO00988	SilkBase	1774	2.319	2e-06	Talin-1
KWMTBOMO02060	SilkBase	889	2.204	0.00011	Importin subunit beta
KWMTBOMO02326	SilkBase	1045	2.354	1.4e-05	Transcription elongation factor SPT5
KWMTBOMO02725	SilkBase	636	1.72	0.002909	Polyadenylate-binding protein 1
KWMTBOMO03630	SilkBase	618	1.561	1e-06	Heterogeneous nuclear ribonucleoprotein Q
KWMTBOMO06227	SilkBase	1063	2.203	0.000104	La-related protein 1
KWMTBOMO06760	SilkBase	541	1.644	0.00334	Eukaryotic translation initiation factor 3 subunit L
KWMTBOMO07274	SilkBase	899	1.646	0.000441	Piwi-like protein Siwi
KWMTBOMO07327	SilkBase	798	1.801	0.004413	Ribonucleoside-diphosphate reductase large subunit
KWMTBOMO07589	SilkBase	968	2.236	0	Coatomer subunit beta
KWMTBOMO07904	SilkBase	1297	1.757	0	Vascular endothelial growth factor receptor 1
KWMTBOMO07933	SilkBase	943	2.51	0	Transient receptor potential cation channel protein painless
KWMTBOMO07935	SilkBase	688	2.062	1.1e-05	Dynamin-1-like protein
KWMTBOMO08740	SilkBase	5168	2.429	1e-06	Protein purity of essence
KWMTBOMO08785	SilkBase	522	1.69	0.000107	Protein ROP
KWMTBOMO09034	SilkBase	714	1.83	1e-06	Putative ATP-dependent RNA helicase Pl10
KWMTBOMO09080	SilkBase	2719	2.34	0	E3 SUMO-protein ligase RanBP2
KWMTBOMO09183	SilkBase	1094	1.972	0.000722	Importin-5
KWMTBOMO09355	SilkBase	195	1.949	6.4e-05	Peroxiredoxin 1
KWMTBOMO09747	SilkBase	1681	2.763	0	Clathrin heavy chain
KWMTBOMO11666	SilkBase	805	2.642	0	Transitional endoplasmic reticulum ATPase TER94
KWMTBOMO12039	SilkBase	703	1.353	0.001109	Far upstream element-binding protein 1
KWMTBOMO12965	SilkBase	1049	1.444	0.000226	Vesicle-fusing ATPase 1
KWMTBOMO13797	SilkBase	1299	3.013	0	Endoribonuclease Dicer
KWMTBOMO14420	SilkBase	935	2.195	0	Heterogeneous nuclear ribonucleoprotein U-like protein 1
KWMTBOMO14536	SilkBase	1087	1.57	5e-06	ATP-citrate synthase
KWMTBOMO00106	SilkBase	778	-	-	Importin-7
KWMTBOMO00108	SilkBase	274	-	-	Importin-8
KWMTBOMO00279	SilkBase	465	-	-	Probable citrate synthase 2, mitochondrial
KWMTBOMO00336	SilkBase	1441	-	-	Eukaryotic translation initiation factor 4 gamma 3
KWMTBOMO00362	SilkBase	282	-	-	Vesicle-associated membrane protein/synaptobrevin-binding protein
KWMTBOMO00437	SilkBase	426	-	-	Flotillin-1
KWMTBOMO00591	SilkBase	2384	-	-	CCR4-NOT transcription complex subunit 1
KWMTBOMO00783	SilkBase	235	-	-	Translin
KWMTBOMO00890	SilkBase	717	-	-	Dymeclin
KWMTBOMO00953	SilkBase	583	-	-	CBP80/20-dependent translation initiation factor
KWMTBOMO00989	SilkBase	2120	-	-	Talin-1
KWMTBOMO01004	SilkBase	1124	-	-	CLIP-associating protein
KWMTBOMO01070	SilkBase	601	-	-	Serine/threonine-protein kinase RIO3
KWMTBOMO01072	SilkBase	802	-	-	General vesicular transport factor p115
KWMTBOMO01115	SilkBase	688	-	-	GMP synthase [glutamine-hydrolyzing]
KWMTBOMO01174	SilkBase	701	-	-	1,4-alpha-glucan-branching enzyme
KWMTBOMO01188	SilkBase	432	-	-	Probable histone-binding protein Caf1
KWMTBOMO01191	SilkBase	1362	-	-	Nuclear pore membrane glycoprotein 210
KWMTBOMO01252	SilkBase	1058	-	-	cGMP-dependent protein kinase, isozyme 2 forms cD5/T2
KWMTBOMO01452	SilkBase	683	-	-	Arginine--tRNA ligase, cytoplasmic
KWMTBOMO01502	SilkBase	204	-	-	Glutathione S-transferase 2
KWMTBOMO01579	SilkBase	1193	-	-	Protein transport protein Sec31A
KWMTBOMO01659	SilkBase	1096	-	-	Enhancer of mRNA-decapping protein 4
KWMTBOMO01790	SilkBase	1057	-	-	Tetratricopeptide repeat protein 14 homolog
KWMTBOMO01817	SilkBase	753	-	-	Probable ATP-dependent RNA helicase DDX17
KWMTBOMO02082	SilkBase	126	-	-	Profilin
KWMTBOMO02211	SilkBase	1367	-	-	Rho-associated protein kinase 2
KWMTBOMO02224	SilkBase	418	-	-	WD repeat and FYVE domain-containing protein 2
KWMTBOMO02272	SilkBase	1775	-	-	Tyrosine-protein phosphatase non-receptor type 23
KWMTBOMO02648	SilkBase	1255	-	-	Cullin-associated NEDD8-dissociated protein 1
KWMTBOMO02744	SilkBase	873	-	-	Serrate RNA effector molecule homolog
KWMTBOMO02751	SilkBase	1863	-	-	DNA-directed RNA polymerase II subunit RPB1
KWMTBOMO02913	SilkBase	167	-	-	6-pyruvoyl tetrahydrobiopterin synthase
KWMTBOMO02934	SilkBase	898	-	-	Transportin-1
KWMTBOMO03016	SilkBase	856	-	-	U2 snRNP-associated SURP motif-containing protein
KWMTBOMO03122	SilkBase	735	-	-	Kinesin-like protein Klp10A
KWMTBOMO03177	SilkBase	733	-	-	Programmed cell death 6-interacting protein
KWMTBOMO03311	SilkBase	536	-	-	Eukaryotic translation initiation factor 4B
KWMTBOMO03338	SilkBase	261	-	-	Heterogeneous nuclear ribonucleoprotein A1, A2/B1 homolog
KWMTBOMO03509	SilkBase	243	-	-	Methyltransferase protein
KWMTBOMO03687	SilkBase	428	-	-	Fragile X mental retardation syndrome-related protein 1 homolog A
KWMTBOMO03927	SilkBase	681	-	-	SAFB-like transcription modulator
KWMTBOMO03986	SilkBase	323	-	-	Annexin B9
KWMTBOMO04144	SilkBase	419	-	-	Protein krasavietz
KWMTBOMO04370	SilkBase	367	-	-	GTP-binding protein 128up
KWMTBOMO04610	SilkBase	927	-	-	26S proteasome non-ATPase regulatory subunit 2
KWMTBOMO04750	SilkBase	958	-	-	Formin-like protein
KWMTBOMO04781	SilkBase	471	-	-	6-phosphofructo-2-kinase/fructose-2,6-bisphosphatase
KWMTBOMO04806	SilkBase	1043	-	-	Ubiquitin-like modifier-activating enzyme 1
KWMTBOMO04811	SilkBase	1220	-	-	Structural maintenance of chromosomes protein 1A
KWMTBOMO05231	SilkBase	1125	-	-	Membrane-associated protein Hem
KWMTBOMO05687	SilkBase	1239	-	-	Vigilin
KWMTBOMO05688	SilkBase	1336	-	-	Splicing factor 3B subunit 1
KWMTBOMO05707	SilkBase	386	-	-	Golgi reassembly-stacking protein 2
KWMTBOMO05713	SilkBase	484	-	-	4-aminobutyrate aminotransferase, mitochondrial
KWMTBOMO05733	SilkBase	1339	-	-	Nuclear pore complex protein Nup154
KWMTBOMO06045	SilkBase	2659	-	-	eIF-2-alpha kinase activator GCN1
KWMTBOMO06157	SilkBase	2399	-	-	Protein vreteno
KWMTBOMO06168	SilkBase	1272	-	-	Cytoplasmic FMR1-interacting protein
KWMTBOMO06483	SilkBase	725	-	-	Maternal protein tudor
KWMTBOMO06507	SilkBase	1128	-	-	Ubiquitin carboxyl-terminal hydrolase 10-A
KWMTBOMO06548	SilkBase	437	-	-	Nuclear receptor coactivator 5
KWMTBOMO06566	SilkBase	254	-	-	Pyrimidodiazepine synthase
KWMTBOMO06783	SilkBase	804	-	-	Proline-, glutamic acid- and leucine-rich protein 1
KWMTBOMO06926	SilkBase	1167	-	-	Cohesin subunit SA-1
KWMTBOMO06999	SilkBase	541	-	-	Stress-induced-phosphoprotein 1
KWMTBOMO07250	SilkBase	841	-	-	Glycogen phosphorylase
KWMTBOMO07278	SilkBase	339	-	-	Uridine phosphorylase 1
KWMTBOMO07485	SilkBase	153	-	-	RNA-binding protein Rsf1
KWMTBOMO07798	SilkBase	162	-	-	S-phase kinase-associated protein 1
KWMTBOMO07820	SilkBase	814	-	-	Heat shock 70 kDa protein 4L
KWMTBOMO07929	SilkBase	615	-	-	Caprin homolog
KWMTBOMO07932	SilkBase	696	-	-	Gamma-tubulin complex component 2
KWMTBOMO08037	SilkBase	558	-	-	Sorting nexin lst-4
KWMTBOMO08040	SilkBase	512	-	-	Inosine-5'-monophosphate dehydrogenase
KWMTBOMO08045	SilkBase	883	-	-	Leucine--tRNA ligase, cytoplasmic
KWMTBOMO08066	SilkBase	179	-	-	Programmed cell death protein 6
KWMTBOMO08430	SilkBase	668	-	-	Cleavage and polyadenylation specificity factor subunit 6
KWMTBOMO08509	SilkBase	1172	-	-	Coronin-7
KWMTBOMO08525	SilkBase	1226	-	-	Putative glutamic acid-rich protein
KWMTBOMO08535	SilkBase	254	-	-	Putative oxidoreductase GLYR1 homolog
KWMTBOMO08537	SilkBase	279	-	-	Putative oxidoreductase GLYR1 homolog
KWMTBOMO08584	SilkBase	1995	-	-	Protein transport protein Sec16A
KWMTBOMO08618	SilkBase	1858	-	-	Nuclear pore complex protein Nup205
KWMTBOMO08672	SilkBase	425	-	-	Multifunctional protein ADE2
KWMTBOMO08775	SilkBase	303	-	-	Serine/threonine-protein phosphatase 6 catalytic subunit
KWMTBOMO08794	SilkBase	1603	-	-	ATP-dependent helicase brm
KWMTBOMO08809	SilkBase	791	-	-	Dynamin
KWMTBOMO08901	SilkBase	624	-	-	Serine/threonine-protein kinase GA29083
KWMTBOMO09090	SilkBase	674	-	-	Glutamine--fructose-6-phosphate aminotransferase [isomerizing] 1
KWMTBOMO09198	SilkBase	430	-	-	DNA replication licensing factor Mcm7
KWMTBOMO09451	SilkBase	525	-	-	Leucine-rich repeat-containing protein 47
KWMTBOMO09542	SilkBase	1180	-	-	Eukaryotic translation initiation factor 3 subunit A
KWMTBOMO09553	SilkBase	364	-	-	Fructose-bisphosphate aldolase
KWMTBOMO09621	SilkBase	876	-	-	Eukaryotic translation initiation factor 3 subunit C
KWMTBOMO10124	SilkBase	548	-	-	Poly(A)-specific ribonuclease PARN
KWMTBOMO11008	SilkBase	827	-	-	Alpha-actinin, sarcomeric
KWMTBOMO11394	SilkBase	387	-	-	Heterogeneous nuclear ribonucleoprotein K
KWMTBOMO11558	SilkBase	254	-	-	Microtubule-associated protein RP/EB family member 1
KWMTBOMO11774	SilkBase	618	-	-	Protein VAC14 homolog
KWMTBOMO11972	SilkBase	1187	-	-	Sister chromatid cohesion protein PDS5 homolog B-B
KWMTBOMO12037	SilkBase	496	-	-	Protein DEK
KWMTBOMO12057	SilkBase	332	-	-	Eukaryotic translation initiation factor 2 subunit 1
KWMTBOMO12305	SilkBase	935	-	-	Protein 4.1 homolog
KWMTBOMO12350	SilkBase	1008	-	-	Zinc finger RNA-binding protein
KWMTBOMO12370	SilkBase	527	-	-	Arrestin domain-containing protein 17
KWMTBOMO12602	SilkBase	4051	-	-	Dynein heavy chain, cytoplasmic
KWMTBOMO12607	SilkBase	1597	-	-	Polyubiquitin-A
KWMTBOMO12631	SilkBase	1065	-	-	Polyubiquitin-A
KWMTBOMO12928	SilkBase	369	-	-	IST1 homolog
KWMTBOMO12935	SilkBase	225	-	-	Calcyphosin-like protein
KWMTBOMO12960	SilkBase	1485	-	-	Dedicator of cytokinesis protein 4
KWMTBOMO13117	SilkBase	325	-	-	Nuclear migration protein nudC
KWMTBOMO13199	SilkBase	2377	-	-	Helicase ARIP4
KWMTBOMO13287	SilkBase	456	-	-	RuvB-like helicase 1
KWMTBOMO13301	SilkBase	311	-	-	Vacuolar protein sorting-associated protein VTA1 homolog
KWMTBOMO13317	SilkBase	1897	-	-	Proteasome adapter and scaffold protein ECM29
KWMTBOMO13364	SilkBase	473	-	-	Cyclic GMP-AMP synthase
KWMTBOMO13799	SilkBase	386	-	-	Endoribonuclease Dcr-1
KWMTBOMO14076	SilkBase	871	-	-	RNA-binding protein 26
KWMTBOMO14080	SilkBase	1335	-	-	Para-nitrobenzyl esterase
KWMTBOMO14431	SilkBase	822	-	-	Calpain-A
KWMTBOMO14610	SilkBase	900	-	-	Putative U5 small nuclear ribonucleoprotein 200 kDa helicase
KWMTBOMO14773	SilkBase	1261	-	-	Dynactin subunit 1
KWMTBOMO14987	SilkBase	254	-	-	RNA-binding protein lark
KWMTBOMO15050	SilkBase	268	-	-	Adenylosuccinate synthetase
KWMTBOMO15060	SilkBase	715	-	-	Protein transport protein Sec23A
KWMTBOMO15074	SilkBase	2232	-	-	Unconventional myosin-X
KWMTBOMO15091	SilkBase	313	-	-	Zinc finger protein-like 1 homolog
KWMTBOMO15176	SilkBase	927	-	-	Pre-mRNA-processing factor 39
KWMTBOMO15204	SilkBase	1443	-	-	Probable ATP-dependent RNA helicase spindle-E
KWMTBOMO15534	SilkBase	638	-	-	Zinc finger protein on ecdysone puffs
KWMTBOMO15583	SilkBase	860	-	-	Coatomer subunit alpha
KWMTBOMO15657	SilkBase	786	-	-	DNA replication licensing factor Mcm6
KWMTBOMO15769	SilkBase	590	-	-	Serine/threonine-protein phosphatase 2A 65 kDa regulatory subunit A alpha isoform
KWMTBOMO15852	SilkBase	227	-	-	Thioredoxin-dependent peroxide reductase, mitochondrial
KWMTBOMO15873	SilkBase	861	-	-	Protein transport protein Sec24C
KWMTBOMO15990	SilkBase	1722	-	-	Ankyrin-3
KWMTBOMO16000	SilkBase	693	-	-	Plastin-2
KWMTBOMO16088	SilkBase	640	-	-	Heat shock protein 68
KWMTBOMO16089	SilkBase	684	-	-	Heat shock protein 68
KWMTBOMO16090	SilkBase	660	-	-	Heat shock protein 68
KWMTBOMO16091	SilkBase	676	-	-	Heat shock protein 68
KWMTBOMO16196	SilkBase	386	-	-	V-type proton ATPase subunit C
KWMTBOMO16210	SilkBase	380	-	-	Protein lingerer
BGIBMGA001166-PA	SilkDB 2.0	943	2.244	0.000267	transient receptor potential cation channel protein painless-like
BGIBMGA001183-PA	SilkDB 2.0	1158	1.671	0.000105	vascular endothelial growth factor receptor 1-like
BGIBMGA003985-PA	SilkDB 2.0	762	2.23	0.002325	transitional endoplasmic reticulum ATPase TER94
BGIBMGA007513-PA	SilkDB 2.0	2829	2.109	0.001123	E3 SUMO-protein ligase RanBP2-like
BGIBMGA011542-PA	SilkDB 2.0	921	2.389	2.7e-05	dicer-2
BGIBMGA012935-PA	SilkDB 2.0	1681	2.329	5.3e-05	clathrin heavy chain
BGIBMGA000097-PA	SilkDB 2.0	940	-	-	calpain-B isoform X1
BGIBMGA000232-PA	SilkDB 2.0	208	-	-	calcyphosphine isoform 1
BGIBMGA000241-PA	SilkDB 2.0	986	-	-	dedicator of cytokinesis protein 3-like
BGIBMGA000242-PA	SilkDB 2.0	754	-	-	dedicator of cytokinesis protein 3-like
BGIBMGA000302-PA	SilkDB 2.0	925	-	-	constitutive coactivator of PPAR-gamma-like protein 1-like
BGIBMGA000382-PA	SilkDB 2.0	156	-	-	nuclear migration protein nudC
BGIBMGA000469-PA	SilkDB 2.0	352	-	-	IST1 homolog
BGIBMGA000528-PA	SilkDB 2.0	1417	-	-	eukaryotic translation initiation factor 4 gamma 3-like
BGIBMGA000672-PA	SilkDB 2.0	465	-	-	probable citrate synthase 1%2C mitochondrial-like
BGIBMGA000710-PA	SilkDB 2.0	248	-	-	vesicle-associated membrane protein/synaptobrevin-binding protein-like isoform X2
BGIBMGA000828-PA	SilkDB 2.0	799	-	-	DNA replication licensing factor Mcm6-like
BGIBMGA000918-PA	SilkDB 2.0	162	-	-	S-phase kinase-associated protein
BGIBMGA000979-PA	SilkDB 2.0	694	-	-	gamma-tubulin complex component 2-like
BGIBMGA000991-PA	SilkDB 2.0	491	-	-	histidine--tRNA ligase%2C cytoplasmic-like
BGIBMGA001032-PA	SilkDB 2.0	558	-	-	sorting nexin-9-like
BGIBMGA001035-PA	SilkDB 2.0	512	-	-	inosine-5'-monophosphate dehydrogenase-like
BGIBMGA001037-PA	SilkDB 2.0	1198	-	-	leucine--tRNA ligase%2C cytoplasmic-like
BGIBMGA001218-PA	SilkDB 2.0	840	-	-	97 kDa heat shock protein-like
BGIBMGA001370-PA	SilkDB 2.0	1027	-	-	talin-2-like
BGIBMGA001371-PA	SilkDB 2.0	697	-	-	hypothetical protein
BGIBMGA001372-PA	SilkDB 2.0	1856	-	-	huntingtin-interacting protein 1-like
BGIBMGA001380-PA	SilkDB 2.0	1377	-	-	hypothetical protein
BGIBMGA001415-PA	SilkDB 2.0	913	-	-	polyubiquitin-A-like isoform X1
BGIBMGA001549-PA	SilkDB 2.0	153	-	-	polyubiquitin-C-like isoform X1
BGIBMGA001675-PA	SilkDB 2.0	2244	-	-	hypothetical protein
BGIBMGA002012-PA	SilkDB 2.0	274	-	-	importin-7-like isoform X1
BGIBMGA002013-PA	SilkDB 2.0	515	-	-	importin-7-like isoform X2
BGIBMGA002237-PA	SilkDB 2.0	590	-	-	serine/threonine-protein phosphatase 2A 65 kDa regulatory subunit A alpha isoform-like isoform X1
BGIBMGA002340-PA	SilkDB 2.0	590	-	-	serine/threonine-protein phosphatase 2A 65 kDa regulatory subunit A alpha isoform-like
BGIBMGA002428-PA	SilkDB 2.0	915	-	-	membrane-associated protein Hem-like
BGIBMGA002649-PA	SilkDB 2.0	1273	-	-	cullin-associated NEDD8-dissociated protein 1-like
BGIBMGA003038-PA	SilkDB 2.0	1360	-	-	Rho-associated protein kinase
BGIBMGA003042-PA	SilkDB 2.0	383	-	-	WD repeat and FYVE domain-containing protein 2-like isoform X1
BGIBMGA003089-PA	SilkDB 2.0	1293	-	-	tyrosine-protein phosphatase non-receptor type 23-like
BGIBMGA003351-PA	SilkDB 2.0	719	-	-	minichromosome maintenance complex component 7
BGIBMGA003480-PA	SilkDB 2.0	840	-	-	serrate RNA effector molecule homolog
BGIBMGA003484-PA	SilkDB 2.0	1856	-	-	DNA-directed RNA polymerase II subunit RPB1-like
BGIBMGA003635-PA	SilkDB 2.0	802	-	-	transportin-1-like
BGIBMGA003806-PA	SilkDB 2.0	1026	-	-	dynactin subunit 1-like
BGIBMGA004038-PA	SilkDB 2.0	350	-	-	microtubule-associated protein RP/EB family member 3
BGIBMGA004302-PA	SilkDB 2.0	332	-	-	eukaryotic translation initiation factor 2 alpha subunit
BGIBMGA004309-PA	SilkDB 2.0	596	-	-	protein DEK-like isoform X1
BGIBMGA004379-PA	SilkDB 2.0	1114	-	-	sister chromatid cohesion protein PDS5 homolog B-B-like
BGIBMGA004608-PA	SilkDB 2.0	640	-	-	plastin-2-like
BGIBMGA004614-PA	SilkDB 2.0	555	-	-	heat shock protein 70 A2-like
BGIBMGA004658-PA	SilkDB 2.0	1154	-	-	cohesin subunit SA-1-like
BGIBMGA004674-PA	SilkDB 2.0	1636	-	-	proteasome-associated protein ECM29 homolog
BGIBMGA004711-PA	SilkDB 2.0	456	-	-	ruvB-like helicase 1-like
BGIBMGA004833-PA	SilkDB 2.0	313	-	-	zinc finger protein-like 1-like isoform X1
BGIBMGA004845-PA	SilkDB 2.0	2179	-	-	myosin-I heavy chain-like
BGIBMGA004852-PA	SilkDB 2.0	730	-	-	protein transport protein Sec23A-like isoform X1
BGIBMGA004939-PA	SilkDB 2.0	927	-	-	pre-mRNA-processing factor 39-like
BGIBMGA004949-PA	SilkDB 2.0	1322	-	-	probable ATP-dependent RNA helicase spindle-E-like
BGIBMGA005205-PA	SilkDB 2.0	153	-	-	repressor splicing factor 1
BGIBMGA005466-PA	SilkDB 2.0	929	-	-	AP-2 complex subunit alpha-like
BGIBMGA005738-PA	SilkDB 2.0	1721	-	-	hypothetical protein
BGIBMGA005777-PA	SilkDB 2.0	676	-	-	kinesin-like protein a
BGIBMGA005999-PA	SilkDB 2.0	1140	-	-	tetratricopeptide repeat protein 14 homolog isoform X1
BGIBMGA006103-PA	SilkDB 2.0	1022	-	-	enhancer of mRNA-decapping protein 4-like
BGIBMGA006463-PA	SilkDB 2.0	536	-	-	eukaryotic initiation factor 4B protein
BGIBMGA006823-PA	SilkDB 2.0	475	-	-	4-aminobutyrate aminotransferase%2C mitochondrial-like
BGIBMGA006825-PA	SilkDB 2.0	454	-	-	Golgi reassembly-stacking protein 2-like
BGIBMGA006851-PA	SilkDB 2.0	1336	-	-	splicing factor 3B subunit 1-like
BGIBMGA007436-PA	SilkDB 2.0	688	-	-	GMP synthase [glutamine-hydrolyzing]-like isoform X2
BGIBMGA007451-PA	SilkDB 2.0	656	-	-	1%2C4-alpha-glucan-branching enzyme-like
BGIBMGA007517-PA	SilkDB 2.0	674	-	-	glutamine--fructose-6-phosphate aminotransferase [isomerizing] 1-like
BGIBMGA007622-PA	SilkDB 2.0	1736	-	-	nuclear pore complex protein Nup205-like
BGIBMGA007690-PA	SilkDB 2.0	303	-	-	serine/threonine protein phosphatase 6
BGIBMGA007906-PA	SilkDB 2.0	2129	-	-	protein purity of essence-like
BGIBMGA007935-PA	SilkDB 2.0	425	-	-	phosphoribosylaminoimidazole carboxylase%2C phosphoribosylaminoimidazole succinocarboxamide synthetase
BGIBMGA008779-PA	SilkDB 2.0	1166	-	-	putative U5 small nuclear ribonucleoprotein 200 kDa helicase-like
BGIBMGA008812-PA	SilkDB 2.0	808	-	-	protein transport protein Sec31A-like
BGIBMGA008930-PA	SilkDB 2.0	683	-	-	arginine--tRNA ligase%2C cytoplasmic-like
BGIBMGA009107-PA	SilkDB 2.0	204	-	-	glutathione S-transferase sigma 2
BGIBMGA009120-PA	SilkDB 2.0	343	-	-	protein 4.1 homolog
BGIBMGA009323-PA	SilkDB 2.0	243	-	-	putative oxidoreductase GLYR1 homolog
BGIBMGA009332-PA	SilkDB 2.0	1140	-	-	muscle M-line assembly protein unc-89-like isoform X1
BGIBMGA009409-PA	SilkDB 2.0	652	-	-	cleavage and polyadenylation specificity factor subunit CG7185-like isoform X2
BGIBMGA009660-PA	SilkDB 2.0	676	-	-	dymeclin-like
BGIBMGA009835-PA	SilkDB 2.0	1264	-	-	structural maintenance of chromosomes protein 1A-like isoform X1
BGIBMGA009888-PA	SilkDB 2.0	230	-	-	transformer 2 isoform A
BGIBMGA009895-PA	SilkDB 2.0	403	-	-	6-phosphofructo-2-kinase/fructose-2%2C 6-bisphosphatase-like isoform X1
BGIBMGA009911-PA	SilkDB 2.0	1043	-	-	ubiquitin-like modifier-activating enzyme 1-like
BGIBMGA010130-PA	SilkDB 2.0	324	-	-	Annexin IX isoform A
BGIBMGA010228-PA	SilkDB 2.0	561	-	-	scaffold attachment factor B2-like
BGIBMGA010361-PA	SilkDB 2.0	841	-	-	muscle glycogen phosphorylase
BGIBMGA010475-PA	SilkDB 2.0	3362	-	-	dynein heavy chain 2%2C axonemal-like
BGIBMGA010642-PA	SilkDB 2.0	376	-	-	uridine phosphorylase 1-like isoform X1
BGIBMGA010744-PA	SilkDB 2.0	649	-	-	zinc finger protein on ecdysone puffs-like
BGIBMGA010944-PA	SilkDB 2.0	357	-	-	hypothetical protein
BGIBMGA011218-PA	SilkDB 2.0	1319	-	-	alpha-esterase 48 isoform l
BGIBMGA011543-PA	SilkDB 2.0	386	-	-	dicer-2
BGIBMGA011631-PA	SilkDB 2.0	952	-	-	ubiquitin carboxyl-terminal hydrolase 10-A-like
BGIBMGA011819-PA	SilkDB 2.0	254	-	-	glutathione S-transferase omega 1
BGIBMGA011857-PA	SilkDB 2.0	2529	-	-	maternal protein tudor-like
BGIBMGA012037-PA	SilkDB 2.0	729	-	-	proline-%2C glutamic acid- and leucine-rich protein 1-like
BGIBMGA012230-PA	SilkDB 2.0	2342	-	-	CCR4-NOT transcription complex subunit 1-like
BGIBMGA012388-PA	SilkDB 2.0	1027	-	-	zinc finger RNA-binding protein-like isoform X2
BGIBMGA012396-PA	SilkDB 2.0	546	-	-	arrestin domain-containing protein 1-like
BGIBMGA012759-PA	SilkDB 2.0	367	-	-	hypothetical protein
BGIBMGA012851-PA	SilkDB 2.0	876	-	-	eukaryotic translation initiation factor 3 subunit C
BGIBMGA013021-PA	SilkDB 2.0	364	-	-	fructose 1%2C6-bisphosphate aldolase
BGIBMGA013343-PA	SilkDB 2.0	1341	-	-	protein transport protein Sec24C-like
BGIBMGA013462-PA	SilkDB 2.0	817	-	-	programmed cell death 6-interacting protein-like
BGIBMGA013974-PA	SilkDB 2.0	844	-	-	protein lingerer-like
BMSK0007677.1	SilkDB 3.0	1158	1.883	0.004866	vascular endothelial growth factor receptor 1 isoform X1
BMSK0000120.1	SilkDB 3.0	477	-	-	importin-7 isoform X1
BMSK0000121.1	SilkDB 3.0	274	-	-	importin-7 isoform X1
BMSK0000348.1	SilkDB 3.0	1438	-	-	eukaryotic translation initiation factor 4 gamma 3-like isoform X1
BMSK0000371.1	SilkDB 3.0	248	-	-	vesicle-associated membrane protein-associated protein B isoform X1
BMSK0000623.1	SilkDB 3.0	2367	-	-	CCR4-NOT transcription complex subunit 1 isoform X1
BMSK0000848.1	SilkDB 3.0	235	-	-	translin
BMSK0000945.1	SilkDB 3.0	676	-	-	dymeclin
BMSK0001012.1	SilkDB 3.0	583	-	-	hypothetical protein
BMSK0001047.1	SilkDB 3.0	1786	-	-	I/LWEQ domain
BMSK0001049.1	SilkDB 3.0	734	-	-	talin-1
BMSK0001243.1	SilkDB 3.0	656	-	-	1,4-alpha-glucan-branching enzyme
BMSK0001470.1	SilkDB 3.0	683	-	-	arginine--tR ligase, cytoplasmic
BMSK0001514.1	SilkDB 3.0	204	-	-	glutathione S-transferase sigma 2 isoform X1
BMSK0001590.1	SilkDB 3.0	829	-	-	putative vesicle associated protein
BMSK0001676.1	SilkDB 3.0	957	-	-	enhancer of mRNA-decapping protein 4
BMSK0001798.1	SilkDB 3.0	963	-	-	tetratricopeptide repeat protein 14 homolog isoform X1
BMSK0002091.1	SilkDB 3.0	126	-	-	profilin protein
BMSK0002228.1	SilkDB 3.0	418	-	-	WD repeat and FYVE domain-containing protein 2
BMSK0002283.1	SilkDB 3.0	1293	-	-	tyrosine-protein phosphatase non-receptor type 23 isoform X1
BMSK0002726.1	SilkDB 3.0	840	-	-	serrate R effector molecule homolog isoform X1
BMSK0002872.1	SilkDB 3.0	167	-	-	6-pyruvoyltetrahydropterin synthase
BMSK0002965.1	SilkDB 3.0	856	-	-	U2 snRNP-associated SURP motif-containing protein
BMSK0003280.1	SilkDB 3.0	536	-	-	eukaryotic initiation factor 4B protein
BMSK0003306.1	SilkDB 3.0	268	-	-	heterogeneous nuclear ribonucleoprotein A1
BMSK0003894.1	SilkDB 3.0	324	-	-	annexin IX-A
BMSK0003936.1	SilkDB 3.0	1215	-	-	trithorax group protein osa
BMSK0003999.1	SilkDB 3.0	853	-	-	D replication licensing factor Mcm2 isoform X1
BMSK0004455.1	SilkDB 3.0	929	-	-	AP-2 complex subunit alpha
BMSK0004522.1	SilkDB 3.0	1259	-	-	active breakpoint cluster region-related protein isoform X1
BMSK0004659.1	SilkDB 3.0	230	-	-	transformer 2 isoform A
BMSK0004673.1	SilkDB 3.0	403	-	-	6-phosphofructo-2-kinase/fructose-2,6-bisphosphatase isoform X3
BMSK0004684.1	SilkDB 3.0	287	-	-	mitochondrial matrix protein p33
BMSK0004700.1	SilkDB 3.0	1043	-	-	ubiquitin-like modifier-activating enzyme 1 isoform X1
BMSK0004706.1	SilkDB 3.0	1264	-	-	structural maintenance of chromosomes protein 1A
BMSK0005105.1	SilkDB 3.0	1125	-	-	membrane-associated protein Hem
BMSK0005322.1	SilkDB 3.0	389	-	-	Vasa intronic protein
BMSK0005542.1	SilkDB 3.0	1336	-	-	splicing factor 3B subunit 1
BMSK0005559.1	SilkDB 3.0	454	-	-	Golgi reassembly-stacking protein 2
BMSK0005581.1	SilkDB 3.0	946	-	-	nuclear pore complex protein Nup155
BMSK0005981.1	SilkDB 3.0	2189	-	-	hypothetical protein
BMSK0005993.1	SilkDB 3.0	1615	-	-	zinc finger protein 624-like isoform X1
BMSK0006329.1	SilkDB 3.0	2629	-	-	maternal protein tudor-like isoform X3
BMSK0006346.1	SilkDB 3.0	1041	-	-	ubiquitin carboxyl-terminal hydrolase 10-A
BMSK0006386.1	SilkDB 3.0	437	-	-	nuclear receptor coactivator 5
BMSK0006404.1	SilkDB 3.0	254	-	-	glutathione S-transferase omega 1
BMSK0006614.1	SilkDB 3.0	452	-	-	integrin-linked protein kinase
BMSK0006757.1	SilkDB 3.0	1154	-	-	cohesin subunit SA-2 isoform X1
BMSK0006834.1	SilkDB 3.0	3333	-	-	Hsc70/Hsp90-organizing protein HOP
BMSK0007058.1	SilkDB 3.0	841	-	-	glycogen phosphorylase
BMSK0007086.1	SilkDB 3.0	376	-	-	uridine phosphorylase 1 isoform X1
BMSK0007265.1	SilkDB 3.0	153	-	-	repressor splicing factor 1 isoform X1
BMSK0007550.1	SilkDB 3.0	685	-	-	cysteine--tR ligase, cytoplasmic
BMSK0007567.1	SilkDB 3.0	162	-	-	S-phase kinase-associated protein
BMSK0007593.1	SilkDB 3.0	840	-	-	97 kDa heat shock protein isoform X1
BMSK0007703.1	SilkDB 3.0	615	-	-	glycosyl-phosphatidyl-inositol-anchored protein
BMSK0007726.1	SilkDB 3.0	397	-	-	histidine--tR ligase, cytoplasmic
BMSK0007801.1	SilkDB 3.0	558	-	-	sorting nexin lst-4 isoform X1
BMSK0007808.1	SilkDB 3.0	1198	-	-	leucine--tR ligase, cytoplasmic isoform X1
BMSK0007822.1	SilkDB 3.0	171	-	-	apoptosis-linked protein 2
BMSK0008184.1	SilkDB 3.0	652	-	-	cleavage and polyadenylation specificity factor subunit CG7185 isoform X3
BMSK0008279.1	SilkDB 3.0	1140	-	-	hypothetical protein
BMSK0008290.1	SilkDB 3.0	243	-	-	putative oxidoreductase GLYR1 homolog
BMSK0008335.1	SilkDB 3.0	548	-	-	Sec23-binding domain of Sec16
BMSK0008368.1	SilkDB 3.0	1637	-	-	nuclear pore complex protein Nup205
BMSK0008422.1	SilkDB 3.0	505	-	-	amidophosphoribosyltransferase-like isoform X1
BMSK0008485.1	SilkDB 3.0	2129	-	-	bladder cancer-associated protein
BMSK0008516.1	SilkDB 3.0	303	-	-	serine/threonine protein phosphatase 6
BMSK0008760.1	SilkDB 3.0	2286	-	-	probable ubiquitin carboxyl-terminal hydrolase FAF-X isoform X2
BMSK0008776.1	SilkDB 3.0	674	-	-	glutamine--fructose-6-phosphate aminotransferase [isomerizing] 1-like
BMSK0008893.1	SilkDB 3.0	499	-	-	pumilio homolog 2 isoform X1
BMSK0008915.1	SilkDB 3.0	201	-	-	PAP2 superfamily
BMSK0009059.1	SilkDB 3.0	201	-	-	phospholipid phosphatase 6 isoform X3
BMSK0009077.1	SilkDB 3.0	367	-	-	hypothetical protein
BMSK0009134.1	SilkDB 3.0	525	-	-	leucine-rich repeat-containing protein 47-like
BMSK0009255.1	SilkDB 3.0	364	-	-	fructose 1,6-bisphosphate aldolase
BMSK0009324.1	SilkDB 3.0	876	-	-	eukaryotic translation initiation factor 3 subunit C isoform X1
BMSK0009587.1	SilkDB 3.0	185	-	-	phosphatidylethanolamine binding protein isoform 2
BMSK0011174.1	SilkDB 3.0	276	-	-	microtubule-associated protein RP/EB family member 3 isoform X3
BMSK0011392.1	SilkDB 3.0	604	-	-	protein VAC14 homolog isoform X2
BMSK0011577.1	SilkDB 3.0	1114	-	-	sister chromatid cohesion protein PDS5 homolog B-B isoform X1
BMSK0011632.1	SilkDB 3.0	599	-	-	protein DEK isoform X1
BMSK0011652.1	SilkDB 3.0	332	-	-	eukaryotic translation initiation factor 2 alpha subunit isoform X1
BMSK0011916.1	SilkDB 3.0	343	-	-	protein 4.1 homolog
BMSK0011960.1	SilkDB 3.0	908	-	-	hypothetical protein
BMSK0011982.1	SilkDB 3.0	549	-	-	arrestin domain-containing protein 2-like
BMSK0012194.1	SilkDB 3.0	3001	-	-	dynein heavy chain, cytoplasmic
BMSK0012200.1	SilkDB 3.0	913	-	-	Ubiquitin family
BMSK0012222.1	SilkDB 3.0	913	-	-	hypothetical protein
BMSK0012528.1	SilkDB 3.0	352	-	-	IST1 homolog
BMSK0012534.1	SilkDB 3.0	208	-	-	calcyphosphine isoform 1
BMSK0012557.1	SilkDB 3.0	1000	-	-	dedicator of cytokinesis protein 4
BMSK0012708.1	SilkDB 3.0	156	-	-	nuclear migration protein nudC
BMSK0012847.1	SilkDB 3.0	456	-	-	ruvB-like helicase 1
BMSK0012859.1	SilkDB 3.0	311	-	-	1110059p08rik-like protein
BMSK0012877.1	SilkDB 3.0	1647	-	-	proteasome-associated protein ECM29 homolog
BMSK0012927.1	SilkDB 3.0	357	-	-	ADP-ribosylation factor-like protein isoform X1
BMSK0013303.1	SilkDB 3.0	386	-	-	dicer-2 isoform X1
BMSK0013578.1	SilkDB 3.0	499	-	-	RNA-binding protein 26 isoform X1
BMSK0013582.1	SilkDB 3.0	1319	-	-	alpha-esterase 48 isoform X1
BMSK0013687.1	SilkDB 3.0	749	-	-	protein suppressor of forked
BMSK0014252.1	SilkDB 3.0	959	-	-	calpain-A isoform X2
BMSK0014262.1	SilkDB 3.0	777	-	-	hypothetical protein
BMSK0014436.1	SilkDB 3.0	561	-	-	U4/U6 small nuclear ribonucleoprotein Prp4
BMSK0014453.1	SilkDB 3.0	4112	-	-	spectrin beta chain, non-erythrocytic 5
BMSK0014556.1	SilkDB 3.0	252	-	-	bmp-2
BMSK0014633.1	SilkDB 3.0	730	-	-	protein transport protein Sec23A isoform X1
BMSK0014648.1	SilkDB 3.0	2181	-	-	myosin-I heavy chain-like
BMSK0014663.1	SilkDB 3.0	313	-	-	zinc finger protein-like 1 homolog
BMSK0014746.1	SilkDB 3.0	927	-	-	pre-mRNA-processing factor 39 isoform X1
BMSK0014773.1	SilkDB 3.0	1322	-	-	probable ATP-dependent R helicase spindle-E
BMSK0015116.1	SilkDB 3.0	649	-	-	zinc finger protein on ecdysone puffs isoform X1
BMSK0015234.1	SilkDB 3.0	816	-	-	D replication licensing factor Mcm6-like
BMSK0015358.1	SilkDB 3.0	590	-	-	serine/threonine-protein phosphatase PP2A 65 kDa regulatory subunit
BMSK0015359.1	SilkDB 3.0	337	-	-	HEAT repeat
BMSK0015583.1	SilkDB 3.0	1749	-	-	hypothetical protein
BMSK0015590.1	SilkDB 3.0	640	-	-	plastin-2
BMSK0015668.1	SilkDB 3.0	640	-	-	heat shock protein 70 A1
BMSK0015669.1	SilkDB 3.0	684	-	-	heat shock protein 70
BMSK0015670.1	SilkDB 3.0	660	-	-	heat shock protein 70
BMSK0015671.1	SilkDB 3.0	676	-	-	heat shock protein 70
BMSK0015782.1	SilkDB 3.0	110	-	-	V-ATPase subunit C
BMSK0015805.1	SilkDB 3.0	844	-	-	protein lingerer isoform X3
BMSK0016022.1	SilkDB 3.0	434	-	-	ATP synthase subunit beta, mitochondrial-like, partial
