# Supplementary material for: Proteomic Identification of Bombyx mori Organelles Using the Engineered Ascorbate Peroxidase APEX and Development of Silkworm Organelle Proteome Database (SilkOrganPDB)
Source: Int J Mol Sci. 2021 May 10;22(9):5051. doi: 10.3390/ijms22095051 (PMC8126250; doi:10.3390/ijms22095051)
Supplement: Supplementary file 1 [file ijms-22-05051-s001.zip › Table_S3.xlsx]

## Sheet: Sheet1
Table S3. The identified cytosol proteins in silkworm BmE cells with engineered ascorbate peroxidase.
Protein ID	Annotation Database	Length	Log2 Fold Change	FDR P-value	Note
NP_001136443.1	GenBank	1681	2.825	0.000614	gi:219362829 clathrin heavy chain
XP_012548051.1	GenBank	1681	2.653	0.000208	gi:827552592 clathrin heavy chain isoform X1
XP_021204042.1	GenBank	3601	2.776	1.3e-05	gi:1200724350 talin-1
NP_001036825.1	GenBank	260	-	-	gi:112984050 proliferating cell nuclear antigen
NP_001036957.1	GenBank	541	-	-	gi:112983280 Hsc70/Hsp90-organizing protein HOP
NP_001036994.1	GenBank	204	-	-	gi:160333678 glutathione S-transferase sigma 2
NP_001037108.1	GenBank	126	-	-	gi:112982865 profilin
NP_001037516.1	GenBank	332	-	-	gi:112984362 eukaryotic translation initiation factor 2 alpha subunit
NP_001040131.1	GenBank	254	-	-	gi:114052242 glutathione S-transferase omega 1
NP_001040262.1	GenBank	326	-	-	gi:114052643 nuclear migration protein nudC
NP_001040321.1	GenBank	273	-	-	gi:114051229 microtubule-associated protein RP/EB family member 3
NP_001040372.1	GenBank	188	-	-	gi:114051357 transgelin
NP_001040396.1	GenBank	225	-	-	gi:114051117 calcyphosphine isoform 2
NP_001040439.1	GenBank	303	-	-	gi:114051936 serine/threonine protein phosphatase 6
NP_001091766.1	GenBank	364	-	-	gi:148298685 fructose 1,6-bisphosphate aldolase
NP_001091774.1	GenBank	394	-	-	gi:148298703 eukaryotic initiation factor 4B protein
NP_001103794.1	GenBank	239	-	-	gi:160333136 calcyphosphine isoform 1
NP_001106222.1	GenBank	538	-	-	gi:163838678 cytochrome P450 monooxygenase
NP_001108348.1	GenBank	4816	-	-	gi:168823429 kettin protein
NP_001165227.1	GenBank	740	-	-	gi:284520932 alpha-esterase 48 isoform s1
XP_004922104.1	GenBank	590	-	-	gi:512888550 serine/threonine-protein phosphatase 2A 65 kDa regulatory subunit A alpha isoform
XP_004923130.1	GenBank	752	-	-	gi:512893230 calpain-B isoform X6
XP_004923360.1	GenBank	773	-	-	gi:512894140 protein transport protein Sec23A isoform X1
XP_004923976.1	GenBank	688	-	-	gi:512896713 GMP synthase [glutamine-hydrolyzing]
XP_004924406.1	GenBank	382	-	-	gi:512898461 ATPase family AAA domain-containing protein 1-B isoform X1
XP_004924407.1	GenBank	378	-	-	gi:512898465 ATPase family AAA domain-containing protein 1-B isoform X2
XP_004925516.1	GenBank	395	-	-	gi:512903018 uridine phosphorylase 1 isoform X1
XP_004925518.1	GenBank	376	-	-	gi:512903026 uridine phosphorylase 1 isoform X2
XP_004925519.1	GenBank	339	-	-	gi:512903030 uridine phosphorylase 1 isoform X3
XP_004926066.1	GenBank	1187	-	-	gi:512905918 plasma membrane calcium-transporting ATPase 2 isoform X10
XP_004926068.1	GenBank	1149	-	-	gi:512905926 plasma membrane calcium-transporting ATPase 3 isoform X11
XP_004926069.1	GenBank	1148	-	-	gi:512905930 plasma membrane calcium-transporting ATPase 2 isoform X8
XP_004926613.1	GenBank	804	-	-	gi:512908162 programmed cell death 6-interacting protein
XP_004927772.1	GenBank	512	-	-	gi:512912919 inosine-5'-monophosphate dehydrogenase
XP_004927774.1	GenBank	558	-	-	gi:512912927 sorting nexin lst-4
XP_004927888.1	GenBank	814	-	-	gi:512913407 97 kDa heat shock protein isoform X2
XP_004928315.1	GenBank	899	-	-	gi:512915135 alpha-actinin, sarcomeric isoform X1
XP_004928316.1	GenBank	899	-	-	gi:512915138 alpha-actinin, sarcomeric isoform X2
XP_004928591.2	GenBank	904	-	-	gi:1200728903 dynamin isoform X5
XP_004928592.1	GenBank	872	-	-	gi:512916249 dynamin isoform X7
XP_004928942.1	GenBank	1180	-	-	gi:512917662 eukaryotic translation initiation factor 3 subunit A
XP_004929223.1	GenBank	1127	-	-	gi:512918811 fibronectin type-III domain-containing protein 3a isoform X1
XP_004929693.1	GenBank	1212	-	-	gi:512920681 isoleucine--tRNA ligase, cytoplasmic
XP_004929900.1	GenBank	279	-	-	gi:512921529 vesicle-associated membrane protein-associated protein B isoform X1
XP_004929901.1	GenBank	275	-	-	gi:512921533 vesicle-associated membrane protein-associated protein B isoform X2
XP_004929902.1	GenBank	252	-	-	gi:512921537 vesicle-associated membrane protein-associated protein B isoform X3
XP_004930634.1	GenBank	250	-	-	gi:512924599 uncharacterized protein LOC101737963
XP_004930873.1	GenBank	1512	-	-	gi:512925578 patronin isoform X14
XP_004931696.1	GenBank	683	-	-	gi:512928912 arginine--tRNA ligase, cytoplasmic
XP_004931988.1	GenBank	369	-	-	gi:512930120 IST1 homolog
XP_004932052.1	GenBank	1860	-	-	gi:512930375 dedicator of cytokinesis protein 3 isoform X2
XP_004932131.1	GenBank	448	-	-	gi:512930727 transducin beta-like protein 2
XP_004932830.1	GenBank	1046	-	-	gi:512933595 importin-7 isoform X2
XP_004933304.1	GenBank	717	-	-	gi:512935562 dymeclin
XP_004933946.2	GenBank	451	-	-	gi:827563757 adenylosuccinate synthetase
XP_012543955.1	GenBank	688	-	-	gi:827541379 GMP synthase [glutamine-hydrolyzing]
XP_012544207.1	GenBank	260	-	-	gi:827542100 proliferating cell nuclear antigen isoform X1
XP_012544300.1	GenBank	204	-	-	gi:827542441 glutathione S-transferase sigma 2 isoform X1
XP_012544435.1	GenBank	1443	-	-	gi:827542782 probable ATP-dependent RNA helicase spindle-E isoform X1
XP_012544645.1	GenBank	667	-	-	gi:827543397 ATP-binding cassette sub-family D member 3
XP_012545121.1	GenBank	332	-	-	gi:827545083 eukaryotic translation initiation factor 2 alpha subunit isoform X1
XP_012545122.1	GenBank	321	-	-	gi:827545085 eukaryotic translation initiation factor 2 alpha subunit isoform X2
XP_012545237.1	GenBank	527	-	-	gi:827545378 arrestin domain-containing protein 17
XP_012546209.1	GenBank	1260	-	-	gi:827547878 protein transport protein Sec24C isoform X2
XP_012547207.1	GenBank	840	-	-	gi:827550449 97 kDa heat shock protein isoform X1
XP_012547208.1	GenBank	840	-	-	gi:827550451 97 kDa heat shock protein isoform X1
XP_012547345.1	GenBank	558	-	-	gi:827550825 sorting nexin lst-4
XP_012547877.1	GenBank	918	-	-	gi:827552106 dynamin isoform X1
XP_012547878.1	GenBank	904	-	-	gi:827552108 dynamin isoform X4
XP_012547879.1	GenBank	881	-	-	gi:827552110 dynamin isoform X6
XP_012548088.1	GenBank	364	-	-	gi:827552658 fructose 1,6-bisphosphate aldolase isoform X4
XP_012548376.1	GenBank	1022	-	-	gi:827553374 fibronectin type-III domain-containing protein 3a isoform X2
XP_012548387.1	GenBank	1560	-	-	gi:827537789 uncharacterized protein LOC101739668 isoform X2
XP_012548395.1	GenBank	1560	-	-	gi:827537791 uncharacterized protein LOC101739668 isoform X2
XP_012549721.1	GenBank	740	-	-	gi:827556810 alpha-esterase 48 isoform X1
XP_012549983.1	GenBank	1611	-	-	gi:827557465 patronin isoform X4
XP_012549985.1	GenBank	1591	-	-	gi:827557469 patronin isoform X7
XP_012550713.1	GenBank	325	-	-	gi:827559382 nuclear migration protein nudC isoform X1
XP_012550715.1	GenBank	259	-	-	gi:827559386 calcyphosphine isoform X1
XP_012550717.1	GenBank	218	-	-	gi:827559390 calcyphosphine isoform X2
XP_012551133.1	GenBank	1255	-	-	gi:827560447 cullin-associated NEDD8-dissociated protein 1
XP_012551474.1	GenBank	1050	-	-	gi:827561344 importin-7 isoform X1
XP_012552935.1	GenBank	863	-	-	gi:827539588 calpain-A isoform X4
XP_012553105.1	GenBank	766	-	-	gi:827540027 protein transport protein Sec23A isoform X2
XP_012553112.1	GenBank	2232	-	-	gi:827540046 myosin-I heavy chain isoform X2
XP_021202076.1	GenBank	527	-	-	gi:1200717504 putative oxidoreductase GLYR1 homolog isoform X2
XP_021202544.1	GenBank	1362	-	-	gi:1200719135 probable ATP-dependent RNA helicase spindle-E isoform X2
XP_021202736.1	GenBank	1224	-	-	gi:1200719853 nuclear pore complex protein Nup155
XP_021203235.1	GenBank	376	-	-	gi:1200721551 uridine phosphorylase 1 isoform X2
XP_021203589.1	GenBank	1255	-	-	gi:1200722781 plasma membrane calcium-transporting ATPase 2 isoform X1
XP_021203590.1	GenBank	1255	-	-	gi:1200722783 plasma membrane calcium-transporting ATPase 2 isoform X1
XP_021203591.1	GenBank	1255	-	-	gi:1200722785 plasma membrane calcium-transporting ATPase 2 isoform X1
XP_021203592.1	GenBank	1253	-	-	gi:1200722787 plasma membrane calcium-transporting ATPase 2 isoform X2
XP_021203593.1	GenBank	1239	-	-	gi:1200722789 plasma membrane calcium-transporting ATPase 2 isoform X3
XP_021203594.1	GenBank	1239	-	-	gi:1200722791 plasma membrane calcium-transporting ATPase 2 isoform X3
XP_021203596.1	GenBank	1237	-	-	gi:1200722793 plasma membrane calcium-transporting ATPase 2 isoform X4
XP_021203597.1	GenBank	1189	-	-	gi:1200722795 plasma membrane calcium-transporting ATPase 2 isoform X5
XP_021203598.1	GenBank	1166	-	-	gi:1200722797 plasma membrane calcium-transporting ATPase 2 isoform X6
XP_021203599.1	GenBank	1151	-	-	gi:1200722799 plasma membrane calcium-transporting ATPase 3 isoform X7
XP_021203600.1	GenBank	1129	-	-	gi:1200722802 plasma membrane calcium-transporting ATPase 3 isoform X9
XP_021203991.1	GenBank	1060	-	-	gi:1200724147 protein transport protein Sec31A
XP_021204059.1	GenBank	830	-	-	gi:1200724407 CLIP-associating protein
XP_021204349.1	GenBank	1764	-	-	gi:1200713394 serine/arginine repetitive matrix protein 2
XP_021204765.1	GenBank	1784	-	-	gi:1200726860 phosphatidylinositol 4-phosphate 3-kinase C2 domain-containing subunit alpha isoform X3
XP_021205047.1	GenBank	925	-	-	gi:1200727904 alpha-actinin, sarcomeric isoform X3
XP_021205068.1	GenBank	1566	-	-	gi:1200713653 uncharacterized protein LOC101739668 isoform X1
XP_021205071.1	GenBank	1560	-	-	gi:1200713656 uncharacterized protein LOC101739668 isoform X2
XP_021205088.1	GenBank	1069	-	-	gi:1200713660 uncharacterized protein LOC101739668 isoform X4
XP_021205093.1	GenBank	1056	-	-	gi:1200713662 uncharacterized protein LOC101739668 isoform X5
XP_021205297.1	GenBank	912	-	-	gi:1200728898 dynamin isoform X2
XP_021205298.1	GenBank	909	-	-	gi:1200728900 dynamin isoform X3
XP_021205299.1	GenBank	854	-	-	gi:1200728908 dynamin isoform X8
XP_021205377.1	GenBank	392	-	-	gi:1200729154 fructose 1,6-bisphosphate aldolase isoform X1
XP_021205378.1	GenBank	392	-	-	gi:1200729156 fructose 1,6-bisphosphate aldolase isoform X2
XP_021205379.1	GenBank	378	-	-	gi:1200729158 fructose 1,6-bisphosphate aldolase isoform X3
XP_021205380.1	GenBank	417	-	-	gi:1200729161 fructose 1,6-bisphosphate aldolase isoform X5
XP_021205597.1	GenBank	488	-	-	gi:1200729988 enhancer of mRNA-decapping protein 4-like
XP_021205901.1	GenBank	4008	-	-	gi:1200731096 dynein heavy chain, cytoplasmic
XP_021205963.1	GenBank	278	-	-	gi:1200713986 microtubule-associated protein RP/EB family member 3 isoform X2
XP_021205965.1	GenBank	278	-	-	gi:1200713988 microtubule-associated protein RP/EB family member 3 isoform X2
XP_021205967.1	GenBank	278	-	-	gi:1200713990 microtubule-associated protein RP/EB family member 3 isoform X2
XP_021206088.1	GenBank	1764	-	-	gi:1200731732 eukaryotic translation initiation factor 4 gamma 3
XP_021206406.1	GenBank	1915	-	-	gi:1200732857 protein piccolo
XP_021206719.1	GenBank	423	-	-	gi:1200734007 uncharacterized protein LOC105842280
XP_021206795.1	GenBank	1775	-	-	gi:1200734291 tyrosine-protein phosphatase non-receptor type 23
XP_021206812.1	GenBank	1634	-	-	gi:1200734381 patronin isoform X1
XP_021206813.1	GenBank	1616	-	-	gi:1200734383 patronin isoform X2
XP_021206814.1	GenBank	1614	-	-	gi:1200734385 patronin isoform X3
XP_021206815.1	GenBank	1608	-	-	gi:1200734388 patronin isoform X5
XP_021206816.1	GenBank	1598	-	-	gi:1200734390 patronin isoform X6
XP_021206817.1	GenBank	1591	-	-	gi:1200734393 patronin isoform X8
XP_021206818.1	GenBank	1575	-	-	gi:1200734395 patronin isoform X9
XP_021206819.1	GenBank	1572	-	-	gi:1200734397 patronin isoform X10
XP_021206820.1	GenBank	1539	-	-	gi:1200734399 patronin isoform X11
XP_021206821.1	GenBank	1538	-	-	gi:1200734401 patronin isoform X12
XP_021206822.1	GenBank	1513	-	-	gi:1200734403 patronin isoform X13
XP_021207274.1	GenBank	466	-	-	gi:1200735981 maternal protein tudor, partial
XP_021207510.1	GenBank	1866	-	-	gi:1200736824 dedicator of cytokinesis protein 3 isoform X1
XP_021209088.1	GenBank	959	-	-	gi:1200715678 calpain-A isoform X1
XP_021209090.1	GenBank	949	-	-	gi:1200715680 calpain-A isoform X2
XP_021209091.1	GenBank	949	-	-	gi:1200715682 calpain-A isoform X2
XP_021209092.1	GenBank	879	-	-	gi:1200715684 calpain-B isoform X3
XP_021209093.1	GenBank	832	-	-	gi:1200715687 calpain-A isoform X5
XP_021209094.1	GenBank	832	-	-	gi:1200715689 calpain-A isoform X5
XP_021209095.1	GenBank	832	-	-	gi:1200715691 calpain-A isoform X5
XP_021209106.1	GenBank	394	-	-	gi:1200715738 actin-related protein 2
XP_021209240.1	GenBank	2274	-	-	gi:1200716224 myosin-I heavy chain isoform X1
KWMTBOMO09747	SilkBase	1681	2.907	0.000299	Clathrin heavy chain
KWMTBOMO13797	SilkBase	1299	2.503	0.00281	Endoribonuclease Dicer
KWMTBOMO00106	SilkBase	778	-	-	Importin-7
KWMTBOMO00190	SilkBase	20376	-	-	Titin
KWMTBOMO00336	SilkBase	1441	-	-	Eukaryotic translation initiation factor 4 gamma 3
KWMTBOMO00362	SilkBase	282	-	-	Vesicle-associated membrane protein/synaptobrevin-binding protein
KWMTBOMO00890	SilkBase	717	-	-	Dymeclin
KWMTBOMO00953	SilkBase	583	-	-	CBP80/20-dependent translation initiation factor
KWMTBOMO00989	SilkBase	2120	-	-	Talin-1
KWMTBOMO01004	SilkBase	1124	-	-	CLIP-associating protein
KWMTBOMO01115	SilkBase	688	-	-	GMP synthase [glutamine-hydrolyzing]
KWMTBOMO01452	SilkBase	683	-	-	Arginine--tRNA ligase, cytoplasmic
KWMTBOMO01502	SilkBase	204	-	-	Glutathione S-transferase 2
KWMTBOMO01579	SilkBase	1193	-	-	Protein transport protein Sec31A
KWMTBOMO01659	SilkBase	1096	-	-	Enhancer of mRNA-decapping protein 4
KWMTBOMO01821	SilkBase	1127	-	-	Fibronectin type-III domain-containing protein 3a
KWMTBOMO02082	SilkBase	126	-	-	Profilin
KWMTBOMO02211	SilkBase	1367	-	-	Rho-associated protein kinase 2
KWMTBOMO02272	SilkBase	1775	-	-	Tyrosine-protein phosphatase non-receptor type 23
KWMTBOMO02648	SilkBase	1255	-	-	Cullin-associated NEDD8-dissociated protein 1
KWMTBOMO02934	SilkBase	898	-	-	Transportin-1
KWMTBOMO03177	SilkBase	733	-	-	Programmed cell death 6-interacting protein
KWMTBOMO03311	SilkBase	536	-	-	Eukaryotic translation initiation factor 4B
KWMTBOMO03509	SilkBase	243	-	-	Methyltransferase protein
KWMTBOMO03540	SilkBase	952	-	-	Retrovirus-related Pol polyprotein from type-1 retrotransposable element R2
KWMTBOMO03687	SilkBase	428	-	-	Fragile X mental retardation syndrome-related protein 1 homolog A
KWMTBOMO03986	SilkBase	323	-	-	Annexin B9
KWMTBOMO04212	SilkBase	2682	-	-	Dystrophin
KWMTBOMO04518	SilkBase	732	-	-	Transducin beta-like protein 2
KWMTBOMO04750	SilkBase	958	-	-	Formin-like protein
KWMTBOMO04781	SilkBase	471	-	-	6-phosphofructo-2-kinase/fructose-2,6-bisphosphatase
KWMTBOMO04806	SilkBase	1043	-	-	Ubiquitin-like modifier-activating enzyme 1
KWMTBOMO04811	SilkBase	1220	-	-	Structural maintenance of chromosomes protein 1A
KWMTBOMO05464	SilkBase	389	-	-	Plasminogen activator inhibitor 1 RNA-binding protein
KWMTBOMO05794	SilkBase	538	-	-	Cytochrome P450 306a1
KWMTBOMO06045	SilkBase	2659	-	-	eIF-2-alpha kinase activator GCN1
KWMTBOMO06157	SilkBase	2399	-	-	Protein vreteno
KWMTBOMO06483	SilkBase	725	-	-	Maternal protein tudor
KWMTBOMO06566	SilkBase	254	-	-	Pyrimidodiazepine synthase
KWMTBOMO06999	SilkBase	541	-	-	Stress-induced-phosphoprotein 1
KWMTBOMO07278	SilkBase	339	-	-	Uridine phosphorylase 1
KWMTBOMO07820	SilkBase	814	-	-	Heat shock 70 kDa protein 4L
KWMTBOMO08040	SilkBase	512	-	-	Inosine-5'-monophosphate dehydrogenase
KWMTBOMO08537	SilkBase	279	-	-	Putative oxidoreductase GLYR1 homolog
KWMTBOMO08809	SilkBase	791	-	-	Dynamin
KWMTBOMO09067	SilkBase	2590	-	-	Probable ubiquitin carboxyl-terminal hydrolase FAF-X
KWMTBOMO09170	SilkBase	569	-	-	Serine/threonine-protein kinase polo
KWMTBOMO09542	SilkBase	1180	-	-	Eukaryotic translation initiation factor 3 subunit A
KWMTBOMO09553	SilkBase	364	-	-	Fructose-bisphosphate aldolase
KWMTBOMO11008	SilkBase	827	-	-	Alpha-actinin, sarcomeric
KWMTBOMO11558	SilkBase	254	-	-	Microtubule-associated protein RP/EB family member 1
KWMTBOMO12057	SilkBase	332	-	-	Eukaryotic translation initiation factor 2 subunit 1
KWMTBOMO12370	SilkBase	527	-	-	Arrestin domain-containing protein 17
KWMTBOMO12602	SilkBase	4051	-	-	Dynein heavy chain, cytoplasmic
KWMTBOMO12628	SilkBase	1212	-	-	Isoleucine--tRNA ligase, cytoplasmic
KWMTBOMO12898	SilkBase	556	-	-	ATP-binding cassette sub-family D member 3
KWMTBOMO12928	SilkBase	369	-	-	IST1 homolog
KWMTBOMO12935	SilkBase	225	-	-	Calcyphosin-like protein
KWMTBOMO12960	SilkBase	1485	-	-	Dedicator of cytokinesis protein 4
KWMTBOMO13117	SilkBase	325	-	-	Nuclear migration protein nudC
KWMTBOMO13317	SilkBase	1897	-	-	Proteasome adapter and scaffold protein ECM29
KWMTBOMO13405	SilkBase	260	-	-	Proliferating cell nuclear antigen
KWMTBOMO14080	SilkBase	1335	-	-	Para-nitrobenzyl esterase
KWMTBOMO14431	SilkBase	822	-	-	Calpain-A
KWMTBOMO14458	SilkBase	394	-	-	Actin-related protein 2
KWMTBOMO14773	SilkBase	1261	-	-	Dynactin subunit 1
KWMTBOMO15050	SilkBase	268	-	-	Adenylosuccinate synthetase
KWMTBOMO15060	SilkBase	715	-	-	Protein transport protein Sec23A
KWMTBOMO15074	SilkBase	2232	-	-	Unconventional myosin-X
KWMTBOMO15204	SilkBase	1443	-	-	Probable ATP-dependent RNA helicase spindle-E
KWMTBOMO15583	SilkBase	860	-	-	Coatomer subunit alpha
KWMTBOMO15769	SilkBase	590	-	-	Serine/threonine-protein phosphatase 2A 65 kDa regulatory subunit A alpha isoform
KWMTBOMO15873	SilkBase	861	-	-	Protein transport protein Sec24C
KWMTBOMO15990	SilkBase	1722	-	-	Ankyrin-3
KWMTBOMO16000	SilkBase	693	-	-	Plastin-2
BGIBMGA001166-PA	SilkDB 2.0	943	1.993	0.004838	transient receptor potential cation channel protein painless-like
BGIBMGA001183-PA	SilkDB 2.0	1158	1.693	0.000803	vascular endothelial growth factor receptor 1-like
BGIBMGA007513-PA	SilkDB 2.0	2829	1.941	0.003948	E3 SUMO-protein ligase RanBP2-like
BGIBMGA011542-PA	SilkDB 2.0	921	2.066	0.001402	dicer-2
BGIBMGA012935-PA	SilkDB 2.0	1681	2.475	6.1e-05	clathrin heavy chain
BGIBMGA000082-PA	SilkDB 2.0	388	-	-	actin-related protein 2-like isoform X1
BGIBMGA000097-PA	SilkDB 2.0	940	-	-	calpain-B isoform X1
BGIBMGA000232-PA	SilkDB 2.0	208	-	-	calcyphosphine isoform 1
BGIBMGA000302-PA	SilkDB 2.0	925	-	-	constitutive coactivator of PPAR-gamma-like protein 1-like
BGIBMGA000382-PA	SilkDB 2.0	156	-	-	nuclear migration protein nudC
BGIBMGA000469-PA	SilkDB 2.0	352	-	-	IST1 homolog
BGIBMGA000528-PA	SilkDB 2.0	1417	-	-	eukaryotic translation initiation factor 4 gamma 3-like
BGIBMGA000622-PA	SilkDB 2.0	4814	-	-	kettin protein
BGIBMGA000710-PA	SilkDB 2.0	248	-	-	vesicle-associated membrane protein/synaptobrevin-binding protein-like isoform X2
BGIBMGA001218-PA	SilkDB 2.0	840	-	-	97 kDa heat shock protein-like
BGIBMGA001370-PA	SilkDB 2.0	1027	-	-	talin-2-like
BGIBMGA001372-PA	SilkDB 2.0	1856	-	-	huntingtin-interacting protein 1-like
BGIBMGA001380-PA	SilkDB 2.0	1377	-	-	hypothetical protein
BGIBMGA001546-PA	SilkDB 2.0	3072	-	-	dynein heavy chain%2C cytoplasmic-like
BGIBMGA001558-PA	SilkDB 2.0	1212	-	-	isoleucine--tRNA ligase%2C cytoplasmic-like
BGIBMGA002340-PA	SilkDB 2.0	590	-	-	serine/threonine-protein phosphatase 2A 65 kDa regulatory subunit A alpha isoform-like
BGIBMGA002649-PA	SilkDB 2.0	1273	-	-	cullin-associated NEDD8-dissociated protein 1-like
BGIBMGA003038-PA	SilkDB 2.0	1360	-	-	Rho-associated protein kinase
BGIBMGA003089-PA	SilkDB 2.0	1293	-	-	tyrosine-protein phosphatase non-receptor type 23-like
BGIBMGA003385-PA	SilkDB 2.0	459	-	-	serine/threonine-protein kinase polo-like
BGIBMGA003635-PA	SilkDB 2.0	802	-	-	transportin-1-like
BGIBMGA003806-PA	SilkDB 2.0	1026	-	-	dynactin subunit 1-like
BGIBMGA004038-PA	SilkDB 2.0	350	-	-	microtubule-associated protein RP/EB family member 3
BGIBMGA004302-PA	SilkDB 2.0	332	-	-	eukaryotic translation initiation factor 2 alpha subunit
BGIBMGA004534-PA	SilkDB 2.0	925	-	-	plasma membrane calcium-transporting ATPase 3-like isoform X2
BGIBMGA004674-PA	SilkDB 2.0	1636	-	-	proteasome-associated protein ECM29 homolog
BGIBMGA004845-PA	SilkDB 2.0	2179	-	-	myosin-I heavy chain-like
BGIBMGA004852-PA	SilkDB 2.0	730	-	-	protein transport protein Sec23A-like isoform X1
BGIBMGA004949-PA	SilkDB 2.0	1322	-	-	probable ATP-dependent RNA helicase spindle-E-like
BGIBMGA005738-PA	SilkDB 2.0	1721	-	-	hypothetical protein
BGIBMGA006103-PA	SilkDB 2.0	1022	-	-	enhancer of mRNA-decapping protein 4-like
BGIBMGA006171-PA	SilkDB 2.0	1022	-	-	fibronectin type-III domain-containing protein 3a-like
BGIBMGA006463-PA	SilkDB 2.0	536	-	-	eukaryotic initiation factor 4B protein
BGIBMGA006936-PA	SilkDB 2.0	538	-	-	cytochrome P450 monooxygenase
BGIBMGA007436-PA	SilkDB 2.0	688	-	-	GMP synthase [glutamine-hydrolyzing]-like isoform X2
BGIBMGA007507-PA	SilkDB 2.0	2322	-	-	probable ubiquitin carboxyl-terminal hydrolase FAF-like
BGIBMGA007906-PA	SilkDB 2.0	2129	-	-	protein purity of essence-like
BGIBMGA008812-PA	SilkDB 2.0	808	-	-	protein transport protein Sec31A-like
BGIBMGA008930-PA	SilkDB 2.0	683	-	-	arginine--tRNA ligase%2C cytoplasmic-like
BGIBMGA009107-PA	SilkDB 2.0	204	-	-	glutathione S-transferase sigma 2
BGIBMGA009835-PA	SilkDB 2.0	1264	-	-	structural maintenance of chromosomes protein 1A-like isoform X1
BGIBMGA009895-PA	SilkDB 2.0	403	-	-	6-phosphofructo-2-kinase/fructose-2%2C 6-bisphosphatase-like isoform X1
BGIBMGA010130-PA	SilkDB 2.0	324	-	-	Annexin IX isoform A
BGIBMGA010475-PA	SilkDB 2.0	3362	-	-	dynein heavy chain 2%2C axonemal-like
BGIBMGA010642-PA	SilkDB 2.0	376	-	-	uridine phosphorylase 1-like isoform X1
BGIBMGA010906-PA	SilkDB 2.0	260	-	-	proliferating cell nuclear antigen
BGIBMGA011218-PA	SilkDB 2.0	1319	-	-	alpha-esterase 48 isoform l
BGIBMGA011819-PA	SilkDB 2.0	254	-	-	glutathione S-transferase omega 1
BGIBMGA011857-PA	SilkDB 2.0	2529	-	-	maternal protein tudor-like
BGIBMGA012688-PA	SilkDB 2.0	503	-	-	ATP-binding cassette sub-family D member 3-like
BGIBMGA013021-PA	SilkDB 2.0	364	-	-	fructose 1%2C6-bisphosphate aldolase
BGIBMGA013343-PA	SilkDB 2.0	1341	-	-	protein transport protein Sec24C-like
BGIBMGA013462-PA	SilkDB 2.0	817	-	-	programmed cell death 6-interacting protein-like
BMSK0002709.1	SilkDB 3.0	494	2.037	0.004483	poly A binding protein
BMSK0003122.1	SilkDB 3.0	825	2.03	0.004325	programmed cell death 6-interacting protein
BMSK0007382.1	SilkDB 3.0	864	1.878	0.001943	coatomer protein complex subunit beta
BMSK0007677.1	SilkDB 3.0	1158	1.775	2.8e-05	vascular endothelial growth factor receptor 1 isoform X1
BMSK0007707.1	SilkDB 3.0	943	2.295	7e-06	transient receptor potential cation channel protein painless
BMSK0008770.1	SilkDB 3.0	2878	2.496	1e-06	E3 SUMO-protein ligase RanBP2-like
BMSK0009428.1	SilkDB 3.0	1681	2.925	0	clathrin heavy chain
BMSK0011280.1	SilkDB 3.0	762	1.959	0.003995	transitional endoplasmic reticulum ATPase TER94
BMSK0015165.1	SilkDB 3.0	1184	2.178	1.4e-05	coatomer protein complex subunit alpha
BMSK0000348.1	SilkDB 3.0	1438	-	-	eukaryotic translation initiation factor 4 gamma 3-like isoform X1
BMSK0000371.1	SilkDB 3.0	248	-	-	vesicle-associated membrane protein-associated protein B isoform X1
BMSK0001012.1	SilkDB 3.0	583	-	-	hypothetical protein
BMSK0001047.1	SilkDB 3.0	1786	-	-	I/LWEQ domain
BMSK0001206.1	SilkDB 3.0	160	-	-	eukaryotic translation initiation factor 5A
BMSK0001470.1	SilkDB 3.0	683	-	-	arginine--tR ligase, cytoplasmic
BMSK0001514.1	SilkDB 3.0	204	-	-	glutathione S-transferase sigma 2 isoform X1
BMSK0001590.1	SilkDB 3.0	829	-	-	putative vesicle associated protein
BMSK0001676.1	SilkDB 3.0	957	-	-	enhancer of mRNA-decapping protein 4
BMSK0002091.1	SilkDB 3.0	126	-	-	profilin protein
BMSK0002283.1	SilkDB 3.0	1293	-	-	tyrosine-protein phosphatase non-receptor type 23 isoform X1
BMSK0002412.1	SilkDB 3.0	4834	-	-	obscurin
BMSK0003280.1	SilkDB 3.0	536	-	-	eukaryotic initiation factor 4B protein
BMSK0003894.1	SilkDB 3.0	324	-	-	annexin IX-A
BMSK0004455.1	SilkDB 3.0	929	-	-	AP-2 complex subunit alpha
BMSK0004673.1	SilkDB 3.0	403	-	-	6-phosphofructo-2-kinase/fructose-2,6-bisphosphatase isoform X3
BMSK0004700.1	SilkDB 3.0	1043	-	-	ubiquitin-like modifier-activating enzyme 1 isoform X1
BMSK0004706.1	SilkDB 3.0	1264	-	-	structural maintenance of chromosomes protein 1A
BMSK0005322.1	SilkDB 3.0	389	-	-	Vasa intronic protein
BMSK0005637.1	SilkDB 3.0	538	-	-	cytochrome P450
BMSK0005981.1	SilkDB 3.0	2189	-	-	hypothetical protein
BMSK0006329.1	SilkDB 3.0	2629	-	-	maternal protein tudor-like isoform X3
BMSK0006404.1	SilkDB 3.0	254	-	-	glutathione S-transferase omega 1
BMSK0006614.1	SilkDB 3.0	452	-	-	integrin-linked protein kinase
BMSK0006834.1	SilkDB 3.0	3333	-	-	Hsc70/Hsp90-organizing protein HOP
BMSK0007086.1	SilkDB 3.0	376	-	-	uridine phosphorylase 1 isoform X1
BMSK0007593.1	SilkDB 3.0	840	-	-	97 kDa heat shock protein isoform X1
BMSK0008290.1	SilkDB 3.0	243	-	-	putative oxidoreductase GLYR1 homolog
BMSK0008485.1	SilkDB 3.0	2129	-	-	bladder cancer-associated protein
BMSK0008760.1	SilkDB 3.0	2286	-	-	probable ubiquitin carboxyl-terminal hydrolase FAF-X isoform X2
BMSK0008775.1	SilkDB 3.0	462	-	-	elongation factor 1-alpha 2
BMSK0008863.1	SilkDB 3.0	459	-	-	polo-like kinase 1
BMSK0009255.1	SilkDB 3.0	364	-	-	fructose 1,6-bisphosphate aldolase
BMSK0011652.1	SilkDB 3.0	332	-	-	eukaryotic translation initiation factor 2 alpha subunit isoform X1
BMSK0012194.1	SilkDB 3.0	3001	-	-	dynein heavy chain, cytoplasmic
BMSK0012528.1	SilkDB 3.0	352	-	-	IST1 homolog
BMSK0012534.1	SilkDB 3.0	208	-	-	calcyphosphine isoform 1
BMSK0012557.1	SilkDB 3.0	1000	-	-	dedicator of cytokinesis protein 4
BMSK0012708.1	SilkDB 3.0	156	-	-	nuclear migration protein nudC
BMSK0012877.1	SilkDB 3.0	1647	-	-	proteasome-associated protein ECM29 homolog
BMSK0012951.1	SilkDB 3.0	260	-	-	proliferating cell nuclear antigen isoform X1
BMSK0013582.1	SilkDB 3.0	1319	-	-	alpha-esterase 48 isoform X1
BMSK0013773.1	SilkDB 3.0	342	-	-	hypothetical protein
BMSK0014223.1	SilkDB 3.0	388	-	-	actin-related protein 2
BMSK0014252.1	SilkDB 3.0	959	-	-	calpain-A isoform X2
BMSK0014633.1	SilkDB 3.0	730	-	-	protein transport protein Sec23A isoform X1
BMSK0014648.1	SilkDB 3.0	2181	-	-	myosin-I heavy chain-like
BMSK0014773.1	SilkDB 3.0	1322	-	-	probable ATP-dependent R helicase spindle-E
BMSK0015358.1	SilkDB 3.0	590	-	-	serine/threonine-protein phosphatase PP2A 65 kDa regulatory subunit
BMSK0015359.1	SilkDB 3.0	337	-	-	HEAT repeat
BMSK0015583.1	SilkDB 3.0	1749	-	-	hypothetical protein
BMSK0015715.1	SilkDB 3.0	925	-	-	plasma membrane calcium-transporting ATPase 2 isoform X7
