# Supplementary material for: Proteomic Identification of Bombyx mori Organelles Using the Engineered Ascorbate Peroxidase APEX and Development of Silkworm Organelle Proteome Database (SilkOrganPDB)
Source: Int J Mol Sci. 2021 May 10;22(9):5051. doi: 10.3390/ijms22095051 (PMC8126250; doi:10.3390/ijms22095051)
Supplement: Supplementary file 1 [file ijms-22-05051-s001.zip › Table_S4.xlsx]

## Sheet: Sheet1
Table S4. The identified endoplasmic reticulum proteins in silkworm BmE cells with engineered ascorbate peroxidase.
Protein ID	Annotation Database	Length	Log2 Fold Change	FDR P-value	Note
NP_001136443.1	GenBank	1681	1.907	0.000535	gi:219362829 clathrin heavy chain
NP_001180543.1	GenBank	1677	1.945	0.000409	gi:302318908 dicer-2
XP_012548051.1	GenBank	1681	1.901	0.000796	gi:827552592 clathrin heavy chain isoform X1
NP_001037003.1	GenBank	805	-	-	gi:112983322 transitional endoplasmic reticulum ATPase TER94
XP_004923360.1	GenBank	773	-	-	gi:512894140 protein transport protein Sec23A isoform X1
XP_004928047.1	GenBank	1161	-	-	gi:512914060 vascular endothelial growth factor receptor 1 isoform X4
XP_004928315.1	GenBank	899	-	-	gi:512915135 alpha-actinin, sarcomeric isoform X1
XP_004928316.1	GenBank	899	-	-	gi:512915138 alpha-actinin, sarcomeric isoform X2
XP_004929223.1	GenBank	1127	-	-	gi:512918811 fibronectin type-III domain-containing protein 3a isoform X1
XP_004931988.1	GenBank	369	-	-	gi:512930120 IST1 homolog
XP_012546209.1	GenBank	1260	-	-	gi:827547878 protein transport protein Sec24C isoform X2
XP_012548376.1	GenBank	1022	-	-	gi:827553374 fibronectin type-III domain-containing protein 3a isoform X2
XP_012551133.1	GenBank	1255	-	-	gi:827560447 cullin-associated NEDD8-dissociated protein 1
XP_012553105.1	GenBank	766	-	-	gi:827540027 protein transport protein Sec23A isoform X2
XP_021203991.1	GenBank	1060	-	-	gi:1200724147 protein transport protein Sec31A
XP_021204916.1	GenBank	1154	-	-	gi:1200727448 vascular endothelial growth factor receptor 1 isoform X5
XP_021205047.1	GenBank	925	-	-	gi:1200727904 alpha-actinin, sarcomeric isoform X3
XP_021206088.1	GenBank	1764	-	-	gi:1200731732 eukaryotic translation initiation factor 4 gamma 3
KWMTBOMO07904	SilkBase	1297	1.386	0.002801	Vascular endothelial growth factor receptor 1
KWMTBOMO09747	SilkBase	1681	1.893	0.001507	Clathrin heavy chain
KWMTBOMO13797	SilkBase	1299	1.825	0.001814	Endoribonuclease Dicer
KWMTBOMO00336	SilkBase	1441	-	-	Eukaryotic translation initiation factor 4 gamma 3
KWMTBOMO00989	SilkBase	2120	-	-	Talin-1
KWMTBOMO01579	SilkBase	1193	-	-	Protein transport protein Sec31A
KWMTBOMO01821	SilkBase	1127	-	-	Fibronectin type-III domain-containing protein 3a
KWMTBOMO02648	SilkBase	1255	-	-	Cullin-associated NEDD8-dissociated protein 1
KWMTBOMO06157	SilkBase	2399	-	-	Protein vreteno
KWMTBOMO11008	SilkBase	827	-	-	Alpha-actinin, sarcomeric
KWMTBOMO11666	SilkBase	805	-	-	Transitional endoplasmic reticulum ATPase TER94
KWMTBOMO12928	SilkBase	369	-	-	IST1 homolog
KWMTBOMO15060	SilkBase	715	-	-	Protein transport protein Sec23A
KWMTBOMO15583	SilkBase	860	-	-	Coatomer subunit alpha
KWMTBOMO15873	SilkBase	861	-	-	Protein transport protein Sec24C
BGIBMGA000469-PA	SilkDB 2.0	352	-	-	IST1 homolog
BGIBMGA000528-PA	SilkDB 2.0	1417	-	-	eukaryotic translation initiation factor 4 gamma 3-like
BGIBMGA002649-PA	SilkDB 2.0	1273	-	-	cullin-associated NEDD8-dissociated protein 1-like
BGIBMGA003985-PA	SilkDB 2.0	762	-	-	transitional endoplasmic reticulum ATPase TER94
BGIBMGA004852-PA	SilkDB 2.0	730	-	-	protein transport protein Sec23A-like isoform X1
BGIBMGA006171-PA	SilkDB 2.0	1022	-	-	fibronectin type-III domain-containing protein 3a-like
BGIBMGA012688-PA	SilkDB 2.0	503	-	-	ATP-binding cassette sub-family D member 3-like
BGIBMGA013343-PA	SilkDB 2.0	1341	-	-	protein transport protein Sec24C-like
BMSK0000348.1	SilkDB 3.0	1438	-	-	eukaryotic translation initiation factor 4 gamma 3-like isoform X1
BMSK0001047.1	SilkDB 3.0	1786	-	-	I/LWEQ domain
BMSK0001590.1	SilkDB 3.0	829	-	-	putative vesicle associated protein
BMSK0005521.1	SilkDB 3.0	955	-	-	pre-rR processing protein FTSJ3
BMSK0005981.1	SilkDB 3.0	2189	-	-	hypothetical protein
BMSK0007593.1	SilkDB 3.0	840	-	-	97 kDa heat shock protein isoform X1
BMSK0011280.1	SilkDB 3.0	762	-	-	transitional endoplasmic reticulum ATPase TER94
BMSK0012505.1	SilkDB 3.0	503	-	-	ATP-binding cassette sub-family D member 3
BMSK0012528.1	SilkDB 3.0	352	-	-	IST1 homolog
BMSK0014633.1	SilkDB 3.0	730	-	-	protein transport protein Sec23A isoform X1
BMSK0014648.1	SilkDB 3.0	2181	-	-	myosin-I heavy chain-like
