# Supplementary material for: Proteomic Identification of Bombyx mori Organelles Using the Engineered Ascorbate Peroxidase APEX and Development of Silkworm Organelle Proteome Database (SilkOrganPDB)
Source: Int J Mol Sci. 2021 May 10;22(9):5051. doi: 10.3390/ijms22095051 (PMC8126250; doi:10.3390/ijms22095051)
Supplement: Supplementary file 1 [file ijms-22-05051-s001.zip › Table_S6.xlsx]

## Sheet: Sheet1
Table S6. The orthology for the organelle proteins of silkworm found in all insect genomes selected.
Family ID	Aedes aegypti	Apis cerana	Apis mellifera	Bombyx mandarina	Bombyx mori	Drosophila melanogaster	Manduca sexta	Papilio xuthus	Spodoptera litura	Tribolium castaneum	Trichoplusia ni
INSECT00008	XP_001654085.2,XP_001658153.1,XP_001658849.2,XP_021693554.1,XP_021693555.1,XP_021693556.1,XP_021693557.1,XP_021693558.1,XP_021693585.1,XP_021702305.1,XP_021703190.1,XP_021704129.1,XP_021704130.1,XP_021704131.1,XP_021704390.1,XP_021708238.1,XP_021709178.1,XP_021709249.1,XP_021709250.1,XP_021709251.1,XP_021709252.1,XP_021709253.1,XP_021709254.1,XP_021709255.1,XP_021709256.1,XP_021709257.1,XP_021709…	XP_016905331.1,XP_016911121.1,XP_016911515.2,XP_016915063.1,XP_016915564.1,XP_016921306.1,XP_016921307.1,XP_016921308.1,XP_016921309.1,XP_016921310.1,XP_016921311.1,XP_016921312.1,XP_016921313.1,XP_016921314.1,XP_028520424.1,XP_028521205.1,XP_028521428.1,XP_028521430.1,XP_028521477.1,XP_028521479.1,XP_028521480.1,XP_028521750.1,XP_028521906.1,XP_028522353.1,XP_028522373.1,XP_028522567.1,XP_028523…	XP_006559060.2,XP_016769264.1,XP_026295127.1,XP_026295135.1,XP_026295138.1,XP_026295142.1,XP_026295145.1,XP_026295148.1,XP_026295151.1,XP_026295153.1,XP_026295154.1,XP_026295158.1,XP_026296769.1,XP_026297066.1,XP_026297067.1,XP_026297087.1,XP_026297251.1,XP_026297252.1,XP_026297253.1,XP_026297254.1,XP_026297255.1,XP_026298753.1,XP_026299492.1,XP_026299629.1,XP_026299630.1,XP_026299631.1,XP_026299…	XP_028025407.1,XP_028025523.1,XP_028026520.1,XP_028029848.1,XP_028030808.1,XP_028032141.1,XP_028032301.1,XP_028032578.1,XP_028032579.1,XP_028032580.1,XP_028032930.1,XP_028033859.1,XP_028034207.1,XP_028034803.1,XP_028032293.1	XP_004932841.1,XP_012545240.2,XP_012549065.2,XP_021204431.1,XP_021204584.1,XP_021205840.1,XP_021205901.1,XP_021206053.1,XP_021206054.1,XP_021206250.1,XP_021206255.1,XP_021206832.1,XP_021207959.1,XP_021208424.1,XP_021208498.1,XP_012548779.1	NP_001015499.4,NP_001015505.5,NP_001036369.3,NP_001036762.2,NP_001104482.3,NP_001163759.1,NP_001247007.1,NP_001247008.1,NP_001261427.1,NP_001261428.1,NP_001261429.1,NP_001261430.1,NP_001261431.1,NP_001261432.1,NP_001262793.1,NP_001263036.1,NP_001287256.1,NP_523394.1,NP_523591.2,NP_523929.2,NP_524424.2,NP_524541.3,NP_647937.2,NP_649923.4,NP_729034.2,NP_995958.2,NP_001137885.1,NP_611111.1	XP_030020114.1,XP_030020115.1,XP_030020116.1,XP_030020118.1,XP_030020119.1,XP_030020120.1,XP_030022109.1,XP_030025075.1,XP_030026455.1,XP_030026915.1,XP_030026916.1,XP_030027791.1,XP_030029856.1,XP_030030572.1,XP_030032554.1,XP_030032555.1,XP_030032556.1,XP_030032591.1,XP_030034056.1,XP_030034057.1,XP_030037578.1,XP_030030588.1	XP_013162507.1,XP_013163033.1,XP_013168352.1,XP_013169399.1,XP_013169779.1,XP_013170954.1,XP_013171714.1,XP_013175777.1,XP_013176453.1,XP_013179020.1,XP_013179241.1,XP_013179243.1,XP_013181616.1	XP_022814533.1,XP_022815504.1,XP_022816436.1,XP_022817840.1,XP_022820916.1,XP_022821402.1,XP_022821404.1,XP_022821411.1,XP_022823491.1,XP_022824428.1,XP_022824429.1,XP_022824430.1,XP_022830265.1,XP_022830602.1,XP_022832751.1,XP_022832877.1,XP_022816424.1	XP_008195983.1,XP_008196395.1,XP_008197222.1,XP_008199382.2,XP_008199383.2,XP_008199541.2,XP_015833538.1,XP_015833539.1,XP_015833540.1,XP_015833541.1,XP_015833849.1,XP_015834463.1,XP_015834565.1,XP_015835679.1,XP_015835680.1,XP_015836813.1,XP_015837209.1,XP_015837210.1,XP_015837620.1,XP_015838947.1,XP_015838948.1,XP_015839288.1,XP_970084.2,XP_975584.1	XP_026725400.1,XP_026726846.1,XP_026730807.1,XP_026732400.1,XP_026734646.1,XP_026736220.1,XP_026736668.1,XP_026738683.1,XP_026738949.1,XP_026739387.1,XP_026739388.1,XP_026741142.1,XP_026741144.1,XP_026741703.1,XP_026745910.1,XP_026747480.1,XP_026747488.1,XP_026747498.1,XP_026741363.1
INSECT00011	XP_021709188.1,XP_021709189.1,XP_021709190.1,XP_021709191.1,XP_021709192.1,XP_021709193.1,XP_021709194.1,XP_021709195.1,XP_021709196.1,XP_021709197.1,XP_021709198.1,XP_021709199.1,XP_021709201.1,XP_021709202.1,XP_021709203.1,XP_021709204.1,XP_021709205.1,XP_021709206.1,XP_021709207.1,XP_021709208.1,XP_021709209.1,XP_021709210.1,XP_021709211.1,XP_021709212.1,XP_021709213.1,XP_021709214.1,XP_021709…	XP_016906077.1,XP_028520669.1	XP_016767109.2,XP_026296074.1,XP_026296075.1,XP_026296076.1,XP_026296077.1,XP_026296078.1,XP_026296079.1,XP_026296080.1,XP_026296081.1,XP_026296083.1,XP_026296084.1,XP_026296085.1,XP_026296086.1,XP_026296087.1,XP_026296088.1,XP_026296089.1,XP_026296090.1,XP_026296091.1,XP_026296092.1,XP_026296093.1,XP_026296094.1,XP_026296095.1,XP_026296096.1,XP_026296097.1,XP_026296098.1,XP_026296099.1,XP_026296…	XP_028029390.1,XP_028029391.1,XP_028029392.1,XP_028029393.1,XP_028029394.1,XP_028029396.1,XP_028029397.1,XP_028029398.1,XP_028029399.1,XP_028029400.1,XP_028029401.1,XP_028029402.1,XP_028029403.1,XP_028029404.1,XP_028029405.1,XP_028029406.1,XP_028029407.1,XP_028029408.1,XP_028029409.1,XP_028029410.1,XP_028029412.1	XP_021206993.1	NP_001137657.1,NP_001137658.1,NP_001137659.1,NP_001137660.1,NP_001137661.1,NP_001163147.1,NP_001163148.1,NP_001163149.1,NP_001163150.1,NP_001246307.1,NP_001246308.1,NP_001246309.1,NP_001246310.1,NP_001246311.1,NP_001246312.1,NP_001246313.1,NP_523733.2,NP_725335.1,NP_725336.1,NP_725337.1,NP_725338.1,NP_725339.1	XP_030036760.1,XP_030038287.1,XP_030039034.1,XP_030038708.1	XP_013169619.1	XP_022818681.1,XP_022818682.1,XP_022818683.1,XP_022818684.1,XP_022818685.1,XP_022818686.1,XP_022818687.1,XP_022818689.1,XP_022818690.1,XP_022818691.1,XP_022818692.1,XP_022818693.1,XP_022818694.1,XP_022818695.1,XP_022818696.1,XP_022818697.1,XP_022818698.1,XP_022818699.1,XP_022818700.1,XP_022818701.1,XP_022818702.1,XP_022818703.1,XP_022818705.1,XP_022818706.1	XP_008199740.1,XP_008199741.1,XP_008199742.1,XP_008199748.1,XP_008199749.1,XP_015837165.1,XP_015837166.1,XP_015837167.1,XP_015837168.1,XP_015837169.1,XP_015837170.1,XP_015837171.1,XP_015837172.1,XP_015837173.1,XP_015837174.1,XP_015837175.1,XP_015837176.1,XP_015837177.1,XP_015837178.1,XP_015837179.1,XP_015837180.1,XP_015837181.1,XP_015837182.1,XP_015837183.1,XP_015837184.1,XP_015837185.1,XP_015837…	XP_026728079.1,XP_026728080.1,XP_026728081.1,XP_026728082.1,XP_026728083.1,XP_026728084.1,XP_026728085.1,XP_026728086.1,XP_026728087.1,XP_026728089.1,XP_026728090.1,XP_026728091.1,XP_026728092.1,XP_026728093.1,XP_026728094.1,XP_026728095.1,XP_026728096.1,XP_026728097.1,XP_026728098.1,XP_026728099.1,XP_026728100.1,XP_026728101.1,XP_026728102.1,XP_026728103.1,XP_026728106.1,XP_026728107.1,XP_026728…
INSECT00023	XP_001661237.1,XP_011493320.1,XP_021693649.1,XP_021693651.1,XP_021693652.1,XP_021693653.1,XP_021693654.1,XP_021693655.1,XP_021698547.1,XP_021698548.1,XP_021707216.1,XP_021707217.1,XP_021707218.1,XP_021707697.1,XP_021709332.1,XP_021709388.1,XP_021709456.1,XP_021711727.1,XP_021711728.1,XP_021711729.1,XP_021711730.1,XP_021711731.1,XP_021711733.1,XP_021713333.1	XP_016910879.1,XP_016903745.1,XP_016907452.1,XP_016909782.1,XP_016910878.1,XP_028521752.1,XP_028521753.1	XP_006558480.1,XP_397149.2,NP_001153520.1,NP_001153522.1,NP_001153524.1,NP_001153544.1	XP_028029577.1,XP_028029579.1,XP_028029576.1,XP_028033142.1,XP_028041234.1,XP_028041810.1,XP_028042814.1,XP_028042823.1,XP_028042831.1,XP_028042840.1,XP_028043429.1,XP_028044198.1,XP_028044199.1,XP_028044200.1,XP_028044201.1,XP_028044203.1,XP_028044204.1,XP_028044205.1	XP_012547740.1,XP_021205234.1,NP_001036837.1,NP_001036892.1,NP_001037396.1,NP_001243928.1,NP_001296515.1,NP_001296526.1,XP_004923548.1,XP_012548156.2,XP_012552607.1,XP_021204172.1,XP_021204587.1,XP_021205477.1,XP_021205482.1	NP_001261752.1,NP_648564.1,NP_001262586.1,NP_001285139.1,NP_001286414.1,NP_511132.2,NP_523741.2,NP_524063.1,NP_524339.1,NP_524356.1,NP_524474.1,NP_524798.2,NP_524927.2,NP_650209.1,NP_727563.1,NP_727564.1,NP_727565.1,NP_729940.1,NP_729941.1,NP_731651.1,NP_731716.1,NP_731987.1,NP_731988.1,NP_731989.1,NP_788663.1,NP_788679.1,NP_788680.1	XP_030033395.1,XP_030033396.1,XP_030020254.1,XP_030020255.1,XP_030020256.1,XP_030023282.1,XP_030028765.1,XP_030032651.1,XP_030032939.1,XP_030033394.1,XP_030034373.1,XP_030034375.1,XP_030035387.1,XP_030035388.1,XP_030035389.1,XP_030035390.1,XP_030035391.1,XP_030035392.1,XP_030035393.1,XP_030038133.1	XP_013164785.1,XP_013164788.1,XP_013164795.1,XP_013166797.1,XP_013167747.1,XP_013168743.1,XP_013168789.1,XP_013168809.1,XP_013174029.1,XP_013181737.1,XP_013181879.1	XP_022827233.1,XP_022816120.1,XP_022818855.1,XP_022824941.1,XP_022825877.1,XP_022827224.1,XP_022831354.1,XP_022834784.1,XP_022834796.1,XP_022834808.1,XP_022835576.1	XP_008195939.1,XP_975509.1,NP_001164098.1,NP_001164199.1,NP_001164200.1,XP_008200986.2,XP_015833401.1,XP_015833402.1,XP_015838368.1,XP_966611.1,XP_973521.1,XP_974442.1,XP_975386.1	XP_026728852.1,XP_026728848.1,XP_026730124.1,XP_026731248.1,XP_026731797.1,XP_026739611.1,XP_026739796.1,XP_026740855.1,XP_026744298.1,XP_026745076.1,XP_026745822.1,XP_026747998.1
INSECT00025	XP_001650465.1,XP_021699209.1,XP_021699210.1,XP_021699211.1,XP_021706606.1,XP_021708504.1	XP_016905746.1,XP_016905747.1,XP_016905748.1,XP_016905749.1,XP_016905751.1,XP_016910953.1,XP_016910954.1,XP_016916474.1,XP_016916475.1,XP_016916476.1,XP_016916477.1,XP_016916478.1,XP_016916479.1	XP_006558458.1,XP_006558861.1,XP_006558862.1,XP_006567454.1,XP_006567460.1,XP_016766650.1,XP_016766651.1,XP_016766652.1	XP_028029640.1,XP_028029641.1,XP_028029642.1,XP_028029643.1,XP_028029644.1,XP_028029646.1,XP_028029647.1,XP_028037529.1,XP_028037572.1,XP_028037646.1,XP_028037717.1,XP_028037798.1,XP_028037884.1,XP_028037971.1,XP_028038035.1	XP_004928677.1,XP_012547863.1,XP_012547864.1,XP_012547865.1,XP_012547866.1,XP_012547867.1,XP_021205277.1,XP_012552590.1,XP_021202948.1,XP_021205020.1	NP_001097492.2,NP_001189041.1,NP_001259660.1,NP_001259661.1,NP_001261286.1,NP_001261287.1,NP_001261288.1,NP_001261367.1,NP_001261368.1,NP_476739.1,NP_523388.1,NP_523900.1,NP_995987.1,NP_995988.1	XP_030033381.1,XP_030028101.1,XP_030036961.1,XP_030036969.1,XP_030036976.1,XP_030036985.1,XP_030036994.1,XP_030037003.1,XP_030037009.1,XP_030037017.1,XP_030037020.1,XP_030037027.1,XP_030037035.1,XP_030037045.1,XP_030037054.1,XP_030037062.1,XP_030039248.1	XP_013166769.1,XP_013166770.1,XP_013166771.1,XP_013166772.1,XP_013166773.1,XP_013166774.1,XP_013166775.1,XP_013172831.1,XP_013172832.1,XP_013172833.1,XP_013172834.1,XP_013172835.1,XP_013172836.1,XP_013172837.1,XP_013172838.1,XP_013172839.1,XP_013172840.1,XP_013172841.1,XP_013172842.1,XP_013172843.1,XP_013172844.1,XP_013172845.1,XP_013172846.1,XP_013174352.1,XP_013174353.1,XP_013174354.1,XP_013174…	XP_022822244.1,XP_022822252.1,XP_022822261.1,XP_022822270.1,XP_022822277.1,XP_022818780.1,XP_022826532.1,XP_022826533.1,XP_022826534.1,XP_022826535.1,XP_022826536.1,XP_022826537.1,XP_022826538.1,XP_022826539.1,XP_022826540.1	XP_008192605.1,XP_008192606.1,XP_008192607.1,XP_008192609.1,XP_008192610.1,XP_008192611.1,XP_008201527.1,XP_008201528.1,XP_008201530.1,XP_008201531.1,XP_015834615.1,XP_015834616.1,XP_015840471.1,XP_015840472.1,XP_015840473.1,XP_015840603.1,XP_015840604.1,XP_015840605.1,XP_015840606.1,XP_015840607.1,XP_015840608.1	XP_026728840.1,XP_026728841.1,XP_026728842.1,XP_026728843.1,XP_026728844.1,XP_026730324.1,XP_026730325.1,XP_026730326.1,XP_026730327.1,XP_026730328.1,XP_026730329.1,XP_026730330.1,XP_026730331.1,XP_026730332.1,XP_026745922.1,XP_026745923.1,XP_026745924.1,XP_026745926.1,XP_026745927.1
INSECT00032	XP_001658641.1,XP_001658642.1,XP_001658643.2,XP_001658644.1,XP_021699738.1,XP_021699739.1,XP_021699740.1	XP_016919563.1,XP_016919564.1,XP_028524821.1	XP_026299596.1,XP_026299597.1,XP_026299598.1,XP_026299599.1,XP_026299600.1,XP_026299601.1,XP_026299602.1,XP_026299603.1,XP_026299604.1	XP_028038757.1,XP_028038758.1,XP_028038759.1,XP_028038760.1,XP_028038761.1,XP_028038762.1,XP_028038763.1,XP_028038764.1,XP_028038765.1,XP_028040582.1,XP_028040583.1,XP_028040584.1,XP_028040585.1,XP_028040586.1,XP_028040587.1,XP_028040588.1	NP_001037021.1,XP_012547756.1,NP_001037305.1,NP_001166849.1,NP_001166850.1,XP_012546932.1,XP_021204540.1,XP_021204541.1,XP_021204542.1	NP_524953.1,NP_524955.2,NP_724511.2,NP_724512.1,NP_995754.1,NP_995755.1,NP_995756.1,NP_995757.1,NP_995758.1,NP_995759.1,NP_995760.1,NP_995761.1,NP_001246155.1,NP_610246.3	XP_030028024.1,XP_030028029.1,XP_030028030.1,XP_030028031.1,XP_030028032.1,XP_030028033.1,XP_030028034.1,XP_030028035.1,XP_030037036.1,XP_030037037.1,XP_030037038.1,XP_030037039.1,XP_030037040.1,XP_030037041.1,XP_030037042.1,XP_030037043.1,XP_030037044.1,XP_030037046.1,XP_030037047.1,XP_030037048.1,XP_030037049.1	XP_013167064.1,XP_013167065.1,XP_013167066.1,XP_013178144.1,XP_013178145.1,XP_013178314.1	XP_022816324.1,XP_022816325.1,XP_022816326.1,XP_022819993.1,XP_022820001.1,XP_022820010.1,XP_022820019.1,XP_022820029.1,XP_022820037.1,XP_022820046.1	XP_008200105.1,XP_008200106.1,XP_008200107.1,XP_008200108.1,XP_008200109.1,XP_008200110.1,XP_008200111.1,XP_015835165.1,XP_015835166.1,XP_015835168.1,XP_015835169.1,XP_015835170.1,XP_015835171.1,XP_015835172.1,XP_015835173.1,XP_015835174.1,XP_973883.2,XP_008196800.2,XP_008196804.1,XP_015838041.1,XP_015838232.1,XP_015838233.1,XP_015838234.1,XP_015838235.1,XP_015838236.1,XP_015838237.1,XP_015840665…	XP_026726009.1,XP_026726010.1,XP_026726011.1,XP_026726012.1,XP_026726013.1,XP_026726014.1,XP_026726015.1,XP_026726016.1,XP_026726018.1,XP_026726019.1,XP_026726020.1,XP_026726021.1,XP_026729358.1,XP_026729359.1,XP_026729360.1,XP_026729361.1,XP_026729362.1,XP_026729363.1,XP_026729364.1,XP_026729365.1
INSECT00037	XP_001648942.1,XP_001650372.3,XP_001655125.2,XP_001655126.3,XP_001655128.2,XP_001662099.2,XP_021699611.1,XP_021699612.1,XP_021699614.1,XP_021699617.1,XP_001650374.3,XP_021698883.1,XP_021698884.1,XP_021698885.1,XP_021698886.1,XP_021698887.1,XP_021698888.1,XP_021698889.1,XP_021698890.1,XP_021698891.1,XP_021698893.1,XP_021698894.1,XP_001654509.1,XP_011493543.2,XP_021699615.1,XP_021699616.1,XP_001656…	XP_016911981.1,XP_016907128.1	XP_026299635.1,XP_392696.5	XP_028040193.1,XP_028040194.1,XP_028040195.1,XP_028040196.1,XP_028033827.1,XP_028034249.1,XP_028034950.1,XP_028034951.1	XP_004927161.1,XP_004927162.1,XP_004927163.1,XP_012546670.1,XP_021204308.1,XP_021204309.1,XP_004924525.1,NP_001040466.1,NP_001165227.1,XP_012549721.1,XP_012549722.1,XP_012549723.1,XP_012549724.1	NP_536784.1,NP_001246962.1,NP_001246963.1,NP_001246965.1,NP_001262345.1,NP_524257.3,NP_524258.2,NP_524259.2,NP_524261.1,NP_524265.3,NP_524268.3,NP_524269.3,NP_611678.1,NP_731165.2,NP_001287486.1,NP_001287487.1,NP_651151.1,NP_732874.1,NP_732875.1,NP_001163540.1,NP_001287210.1,NP_524262.1,NP_524266.1,NP_524267.2	XP_030024687.1,XP_030024688.1,XP_030027489.1,XP_030027491.1,XP_030028867.1,XP_030028868.1,XP_030028869.1	XP_013174896.1,XP_013178029.1,XP_013178031.1,XP_013178251.1,XP_013181547.1,XP_013181549.1,XP_013181550.1,XP_013181551.1,XP_013171182.1,XP_013176488.1,XP_013176489.1,XP_013176490.1,XP_013176491.1	XP_022824089.1,XP_022824090.1,XP_022824091.1,XP_022835142.1,XP_022817881.1,XP_022817882.1,XP_022817883.1,XP_022816061.1,XP_022816062.1	NP_001107862.1,XP_015836789.1,XP_015838022.1,XP_015838032.1,NP_001034512.1,NP_001034534.1,NP_001107845.1,XP_008195481.1,XP_008195484.1,XP_015838352.1,XP_967268.2,XP_967439.2,XP_967835.1,XP_967916.2	XP_026729816.1,XP_026729817.1,XP_026732666.1,XP_026732667.1,XP_026732668.1,XP_026734227.1,XP_026734228.1,XP_026734229.1,XP_026734231.1,XP_026734232.1
INSECT00042	XP_021696722.1,XP_021696723.1,XP_021712565.1,XP_021696724.1,XP_021696726.1,XP_021696727.1,XP_021696728.1,XP_021696729.1,XP_021696730.1,XP_021696731.1,XP_021696732.1,XP_021696733.1,XP_021696734.1,XP_021696735.1,XP_021696737.1,XP_021696738.1,XP_021696739.1,XP_021696740.1,XP_021696741.1,XP_021696742.1	XP_016904896.1,XP_028520320.1,XP_028520321.1,XP_028520323.1,XP_028520324.1,XP_028520325.1,XP_028520326.1,XP_028520327.1,XP_028520328.1,XP_028520329.1,XP_028520330.1,XP_028520331.1,XP_028520332.1,XP_028520333.1,XP_028520334.1,XP_028520335.1,XP_028520336.1,XP_028520337.1,XP_028520339.1	XP_026297592.1,XP_026297593.1,XP_026297594.1,XP_026297595.1,XP_026297596.1,XP_026297597.1,XP_026297598.1,XP_026297599.1,XP_026297600.1,XP_026297601.1,XP_026297602.1,XP_026297603.1,XP_026297604.1,XP_026297605.1,XP_026297606.1,XP_026297607.1,XP_026297608.1,XP_026297609.1,XP_026297610.1,XP_026297612.1,XP_026297613.1,XP_026297614.1,XP_026297615.1,XP_026297616.1,XP_026297617.1,XP_026297618.1,XP_026297…	XP_028026717.1,XP_028032177.1,XP_028025273.1,XP_028042641.1	NP_001108348.1,NP_001091843.1,NP_001108405.1,XP_012552559.1	NP_001246551.1,NP_001261304.1,NP_001261305.1,NP_001261306.1,NP_001261307.1,NP_001261308.1,NP_001261309.1,NP_001261310.1,NP_001261311.1,NP_001261312.1,NP_001261313.1,NP_001261314.1,NP_524676.2,NP_001036577.2,NP_001036578.2,NP_001137872.2,NP_001261318.1,NP_001261319.1,NP_647693.2,NP_995962.2,NP_001036579.2,NP_001261315.1,NP_001261317.1	XP_030035133.1,XP_030032374.1,XP_030035136.1	XP_013179039.1,XP_013179040.1,XP_013179041.1,XP_013179042.1,XP_013179044.1,XP_013179045.1,XP_013179046.1,XP_013179047.1,XP_013179048.1,XP_013179049.1	XP_022835116.1,XP_022832228.1	XP_015834189.1,XP_015834190.1,XP_015834191.1,XP_015834192.1,XP_015834194.1,XP_015834195.1,XP_015834196.1,XP_015834197.1,XP_015834198.1,XP_015834199.1,XP_015834200.1,XP_015834201.1,XP_015834202.1	XP_026742520.1,XP_026742601.1,XP_026742216.1,XP_026742306.1,XP_026741438.1,XP_026741495.1,XP_026741578.1,XP_026741647.1,XP_026741719.1,XP_026741803.1,XP_026741875.1,XP_026741940.1,XP_026741971.1,XP_026742059.1,XP_026742140.1
INSECT00046	XP_021710389.1,XP_021710390.1,XP_021710391.1,XP_021710393.1,XP_021710394.1,XP_021710395.1,XP_021710396.1,XP_021710397.1,XP_021710398.1,XP_021710399.1,XP_021710400.1,XP_021710401.1,XP_021710402.1,XP_021710404.1,XP_021710405.1,XP_021710406.1,XP_021710407.1,XP_021710408.1,XP_021710409.1,XP_021710410.1,XP_021710411.1,XP_021710412.1,XP_021710413.1,XP_021710415.1,XP_021710416.1,XP_021710417.1,XP_021710…	XP_016919060.1,XP_016919061.1,XP_016919062.1,XP_016919063.1,XP_016919064.1,XP_016919065.1,XP_016919066.1,XP_016919067.1,XP_016919070.1,XP_016919071.1,XP_016919072.1,XP_016919073.1,XP_016919074.1,XP_016919075.1,XP_028524710.1,XP_028524711.1,XP_028524712.1,XP_028524713.1,XP_028524714.1	XP_006571710.1,XP_006571711.1,XP_006571712.1,XP_006571713.1,XP_006571714.1,XP_006571715.1,XP_006571716.1,XP_006571718.1,XP_006571719.1,XP_006571720.1,XP_006571721.1,XP_006571722.1,XP_006571724.1,XP_016771465.1,XP_016771469.1,XP_016771475.1,XP_026298018.1,XP_026298055.1,XP_026298058.1	XP_028036088.1,XP_028036089.1,XP_028036090.1,XP_028036091.1,XP_028036092.1,XP_028036093.1,XP_028036094.1,XP_028036095.1,XP_028036096.1,XP_028036097.1,XP_028036098.1,XP_028036099.1,XP_028036100.1,XP_028036101.1,XP_028036103.1,XP_028036104.1	XP_004930873.1,XP_012549983.1,XP_012549985.1,XP_021206812.1,XP_021206813.1,XP_021206814.1,XP_021206815.1,XP_021206816.1,XP_021206817.1,XP_021206818.1,XP_021206819.1,XP_021206820.1,XP_021206821.1,XP_021206822.1,XP_021206823.1	NP_001163175.1,NP_001163177.2,NP_001261051.1,NP_001261052.1,NP_001261053.1,NP_001261054.1,NP_001261055.1,NP_001261056.1,NP_788398.1,NP_995875.1,NP_995876.1,NP_001137690.1,NP_001137691.1	XP_030024351.1	XP_013178747.1	XP_022820361.1,XP_022820362.1,XP_022820363.1,XP_022820364.1,XP_022820365.1,XP_022820366.1,XP_022820367.1,XP_022820368.1,XP_022820370.1,XP_022820371.1	XP_008193053.1,XP_008193054.1,XP_008193055.1,XP_008193057.1,XP_008193058.1,XP_008193059.1,XP_008193060.1,XP_008193061.1,XP_015835318.1,XP_015835319.1,XP_015835320.1	XP_026726732.1
INSECT00056	XP_021711392.1,XP_021711393.1,XP_021711394.1,XP_021711395.1,XP_021711396.1,XP_021711397.1,XP_021711399.1,XP_021711400.1,XP_021711401.1,XP_021711402.1,XP_021711403.1,XP_021711404.1,XP_021711405.1,XP_021711406.1,XP_021711407.1,XP_021711408.1,XP_021711409.1,XP_021711410.1,XP_021711411.1,XP_021711412.1	XP_016904042.1,XP_016904046.1,XP_016904047.1,XP_028520014.1,XP_028520015.1,XP_028520016.1,XP_028520017.1,XP_028520018.1,XP_028520019.1,XP_028520020.1,XP_028520021.1	XP_026297892.1,XP_026297893.1,XP_026297894.1,XP_026297895.1,XP_026297896.1,XP_026297897.1,XP_026297898.1,XP_026297899.1,XP_026297900.1,XP_026297901.1,XP_026297902.1,XP_026297903.1	XP_028044355.1,XP_028044356.1,XP_028044357.1,XP_028044358.1,XP_028044359.1,XP_028044360.1,XP_028044361.1,XP_028044362.1,XP_028044363.1,XP_028044364.1,XP_028044365.1,XP_028044366.1,XP_028044367.1,XP_028044368.1,XP_028044369.1	XP_004926066.1,XP_004926068.1,XP_004926069.1,XP_021203589.1,XP_021203590.1,XP_021203591.1,XP_021203592.1,XP_021203593.1,XP_021203594.1,XP_021203596.1,XP_021203597.1,XP_021203598.1,XP_021203599.1,XP_021203600.1	NP_001014687.3,NP_001014688.3,NP_001014689.3,NP_001033803.3,NP_001188514.1,NP_001188515.1,NP_001188516.1,NP_001188517.1,NP_001188518.1,NP_726564.5,NP_726565.5	XP_030040703.1,XP_030040704.1,XP_030040705.1,XP_030040706.1,XP_030040707.1,XP_030040708.1,XP_030040710.1,XP_030040711.1,XP_030040712.1,XP_030040713.1,XP_030040714.1	XP_013174702.1,XP_013174703.1,XP_013174704.1,XP_013174705.1,XP_013174706.1,XP_013174707.1,XP_013174708.1	XP_022835875.1,XP_022835882.1,XP_022835890.1,XP_022835898.1,XP_022835904.1,XP_022835912.1,XP_022835919.1,XP_022835925.1,XP_022835930.1	XP_008199848.1,XP_008199849.1,XP_008199850.1,XP_008199851.1,XP_008199854.1,XP_008199855.1,XP_015840455.1,XP_015840466.1,XP_015840470.1,XP_015840481.1	XP_026734047.1,XP_026734048.1,XP_026734049.1,XP_026734050.1,XP_026734051.1,XP_026734052.1,XP_026734053.1,XP_026734054.1,XP_026734055.1
INSECT00068	XP_001650054.1,XP_001650331.1,XP_001656025.1,XP_001656026.2,XP_021701591.1,XP_001650332.1,XP_001650333.1	XP_016906089.1,XP_016906091.1,XP_016915414.1,XP_028520662.1,XP_028520663.1,XP_028520664.1	XP_003250980.1,XP_006567221.1,XP_026300739.1,XP_026300740.1,XP_392313.1,XP_394469.1,XP_394471.1	XP_028025670.1,XP_028025671.1,XP_028031942.1,XP_028031971.1,XP_028036048.1,XP_028036049.1,XP_028038820.1,XP_028038837.1,XP_028039878.1,XP_028039879.1,XP_028039909.1	NP_001036887.1,NP_001036888.1,NP_001036964.1,NP_001036965.1,NP_001037492.1,NP_001093079.1,XP_004922155.1,XP_004923508.1,XP_012545698.1,XP_012548036.1,XP_012553252.2,XP_021203550.1,XP_021204732.1,XP_021208987.1	NP_001163753.1,NP_001286835.1,NP_523795.2,NP_523842.2,NP_524290.2,NP_651606.2,NP_725896.1	XP_030026222.1,XP_030026223.1,XP_030026229.1,XP_030026230.1,XP_030035472.1,XP_030037013.1,XP_030040081.1,XP_030040082.1,XP_030040092.1,XP_030040727.1,XP_030040728.1	XP_013162442.1,XP_013163049.1,XP_013163433.1,XP_013163434.1,XP_013163479.1,XP_013163750.1,XP_013165311.1,XP_013165417.1,XP_013165418.1,XP_013165420.1,XP_013174821.1,XP_013176458.1,XP_013178908.1	XP_022818193.1,XP_022818194.1,XP_022821790.1,XP_022821991.1,XP_022822299.1,XP_022833111.1,XP_022833858.1,XP_022837146.1	XP_967267.1,XP_967348.1,XP_968314.1,XP_969993.1	XP_026724537.1,XP_026726523.1,XP_026726525.1,XP_026726526.1,XP_026728576.1,XP_026728577.1,XP_026728583.1,XP_026728588.1,XP_026746369.1,XP_026747962.1
INSECT00079	XP_021693265.1,XP_021693266.1,XP_021693267.1,XP_021693268.1,XP_021693269.1,XP_021693270.1,XP_021693272.1,XP_021693273.1,XP_021693274.1,XP_021693275.1,XP_021693276.1,XP_021693277.1,XP_021693278.1,XP_021693279.1,XP_021693280.1,XP_021693281.1,XP_021693283.1,XP_021693284.1,XP_021693285.1,XP_021693286.1,XP_021693287.1,XP_021693288.1,XP_021693289.1,XP_021693290.1,XP_021693291.1,XP_021693292.1,XP_021693…	XP_028523572.1,XP_028523989.1,XP_016915695.1	XP_006569416.1,XP_016767164.1,XP_016767165.1,XP_016767166.1,XP_016767167.1,XP_016767168.1,XP_016767169.1,XP_016767170.1,XP_016767171.1,XP_016767172.1,XP_016767173.1,XP_016767174.1,XP_016767175.1,XP_016767176.1,XP_016767177.1,XP_026295967.1,XP_026295968.1,XP_026295969.1,XP_026295970.1	XP_028044262.1,XP_028044263.1,XP_028044264.1,XP_028044265.1,XP_028044266.1,XP_028044267.1,XP_028044268.1	XP_021201876.1	NP_001097848.2,NP_001097849.1,NP_001262776.1,NP_001262777.1,NP_001262778.1,NP_001262779.1,NP_001262780.1,NP_001262781.1,NP_001262782.1,NP_001262783.1,NP_001262784.1,NP_001356920.1,NP_001356921.1,NP_001356922.1,NP_650913.2,NP_732555.1,NP_732556.1,NP_732557.2,NP_732558.2,NP_732559.1	XP_030020235.1,XP_030020236.1,XP_030020237.1,XP_030020238.1,XP_030020239.1	XP_013173895.1,XP_013173896.1,XP_013173897.1	XP_022825856.1,XP_022825857.1,XP_022825858.1,XP_022825859.1,XP_022825860.1,XP_022825861.1,XP_022825862.1,XP_022825863.1,XP_022825864.1,XP_022825866.1,XP_022825867.1,XP_022825865.1	XP_015832895.1,XP_015832896.1,XP_015832897.1,XP_015832898.1,XP_015832900.1,XP_015832901.1,XP_015832902.1,XP_015832903.1,XP_015832904.1,XP_015832905.1	XP_026731857.1
INSECT00092	XP_001653435.1,XP_001653950.2,XP_001654592.2,XP_001654897.1,XP_001661370.1,XP_021698916.1	XP_016908245.1,XP_016920738.1,XP_016920739.1,XP_016920784.1,XP_016920796.1,XP_028522450.1,XP_028522451.1,XP_028522452.1,XP_028522453.1,XP_028522454.1,XP_028522455.1,XP_028525152.1	XP_006560064.1,XP_006560270.1,XP_006561513.1,XP_016771895.1,XP_026299464.1,XP_026299465.1,XP_026299466.1,XP_026299467.1,XP_026300807.1,XP_026300867.1,XP_395774.2	XP_028029193.1,XP_028029194.1,XP_028036285.1,XP_028036286.1,XP_028039060.1,XP_028039061.1,XP_028034094.1	NP_001037582.1,NP_001166829.1,XP_004924160.1,XP_004931451.1,XP_004931452.1,XP_021202347.1,XP_021208643.1,XP_012552219.1	NP_001163528.1,NP_001189182.1,NP_001246938.1,NP_001246939.1,NP_001246940.1,NP_001246941.1,NP_001261491.1,NP_001284994.1,NP_524243.2,NP_572424.1,NP_648062.2,NP_729194.2,NP_731031.1,NP_731032.1,NP_731033.1,NP_731034.1,NP_731035.2	XP_030033262.1,XP_030033263.1,XP_030033264.1,XP_030034325.1,XP_030035336.1,XP_030035342.1,XP_030035345.1,XP_030041130.1,XP_030041131.1	XP_013172220.1,XP_013172352.1,XP_013172353.1,XP_013172354.1,XP_013172355.1,XP_013181186.1	XP_022829901.1,XP_022829902.1,XP_022829930.1,XP_022830468.1,XP_022830470.1,XP_022830471.1,XP_022820763.1	NP_001164095.1,XP_008198995.1,XP_008200192.1,XP_008200210.1,XP_008200211.1	XP_026731507.1,XP_026731576.1,XP_026731587.1,XP_026731886.1,XP_026733715.1,XP_026733716.1,XP_026733717.1,XP_026737765.1,XP_026737766.1
INSECT00098	XP_001648122.2,XP_001648123.2,XP_021705459.1,XP_021705460.1,XP_021705461.1,XP_021705462.1,XP_021706039.1,XP_021708583.1,XP_021708584.1,XP_021708585.1,XP_021708586.1,XP_021708587.1,XP_021708588.1,XP_021708589.1,XP_021708590.1,XP_021708591.1,XP_021708593.1	XP_016908344.1,XP_016908346.1,XP_016908347.1,XP_016908348.1,XP_016908349.1,XP_016908350.1,XP_016908351.1,XP_016908352.1,XP_028521327.1,XP_028521328.1	NP_001153877.1,XP_026302152.1,XP_026302153.1,XP_026302154.1,XP_026302155.1,XP_026302156.1,XP_026302157.1,XP_026302158.1,XP_026302159.1,XP_026302160.1	XP_028027611.1,XP_028027612.1,XP_028027613.1,XP_028027614.1,XP_028027615.1,XP_028027616.1,XP_028027617.1,XP_028027618.1,XP_028027619.1,XP_028027620.1	XP_004923130.1,XP_012552935.1,XP_021209088.1,XP_021209090.1,XP_021209091.1,XP_021209092.1,XP_021209093.1,XP_021209094.1,XP_021209095.1	NP_001097378.1,NP_001246706.1,NP_001286613.1,NP_477047.1,NP_477048.1,NP_524016.4	XP_030038760.1	XP_013178555.1,XP_013178556.1,XP_013178557.1,XP_013178558.1,XP_013178559.1,XP_013178560.1,XP_013178561.1,XP_013178562.1,XP_013178563.1	XP_022828822.1,XP_022828823.1,XP_022828824.1,XP_022828825.1,XP_022828827.1,XP_022828828.1,XP_022828829.1,XP_022828830.1	XP_008194042.1,XP_015833870.1,XP_015833871.1,XP_015833872.1,XP_015833873.1,XP_015833874.1,XP_015833875.1,XP_015833876.1,XP_015833877.1	XP_026743600.1,XP_026743601.1,XP_026743602.1,XP_026743603.1,XP_026743604.1,XP_026743605.1,XP_026743606.1,XP_026743607.1,XP_026743608.1,XP_026743609.1
INSECT00100	XP_001648316.1,XP_021709437.1,XP_001649136.1,XP_001661061.2,XP_021697878.1,XP_021704110.1,XP_021704111.1,XP_021707208.1	XP_016919189.2,XP_016909596.1,XP_016909780.1,XP_016915667.1,XP_028520402.1,XP_016911586.2	XP_001122093.2,XP_003249784.1,XP_016772178.1,XP_026294717.1,XP_026294718.1,XP_026294719.1,XP_026298056.1,XP_026300350.1,XP_396598.4,XP_623289.1	XP_028033508.1,XP_028030582.1,XP_028030584.1,XP_028030585.1,XP_028031693.1,XP_028037403.1,XP_028038129.1,XP_028027555.1	XP_012548473.2,XP_004921601.1,XP_004926349.1,XP_004932975.2,XP_021206887.1,XP_012546226.1,XP_012552908.2,XP_004932976.1	NP_001334733.1,NP_001334734.1,NP_609356.2,NP_001260766.1,NP_572947.1,NP_609946.1,NP_610269.1,NP_610928.1,NP_727764.1,NP_608860.1	XP_030021405.1,XP_030023536.1,XP_030033058.1,XP_030034339.1,XP_030035039.1,XP_030038770.1	XP_013181427.1,XP_013165575.1,XP_013168413.1,XP_013172253.1,XP_013182296.1,XP_013172248.1,XP_013172249.1,XP_013161718.1	XP_022820538.1,XP_022820539.1,XP_022818999.1,XP_022819000.1,XP_022819323.1,XP_022835117.1,XP_022835701.1,XP_022830414.1,XP_022828696.1	XP_008194357.1,XP_008198238.1,XP_015833475.1,XP_966364.1,XP_969616.2,XP_971279.1	XP_026738301.1,XP_026727266.1,XP_026733511.1,XP_026742662.1,XP_026743902.1,XP_026743379.1
INSECT00105	XP_021698523.1,XP_021698524.1,XP_021698525.1,XP_021698526.1,XP_021698527.1,XP_021698528.1,XP_021698530.1,XP_021698531.1,XP_021698532.1,XP_021698533.1,XP_021698534.1,XP_021698535.1,XP_021698536.1,XP_021698537.1,XP_021698538.1,XP_021698539.1,XP_021698541.1,XP_021698542.1,XP_021698543.1,XP_021698544.1,XP_021698545.1	XP_016919722.1,XP_016919730.1,XP_016919738.1,XP_016919747.1,XP_028524896.1,XP_028524899.1	XP_006559294.1,XP_006559295.1,XP_006559296.1,XP_006559297.1,XP_016770912.1,XP_026300106.1,XP_026300107.1	XP_028025836.1,XP_028025837.1,XP_028025838.1,XP_028025839.1,XP_028025841.1,XP_028025842.1,XP_028025843.1	XP_004924034.1,XP_004924036.1,XP_021202238.1,XP_021202239.1,XP_021202240.1,XP_021202241.1,XP_021202242.1,XP_021202243.1,XP_021202244.1	NP_001163493.1,NP_001246873.1,NP_001246875.1,NP_001246876.1,NP_001262197.1,NP_001262198.1,NP_001303375.1,NP_524208.1,NP_730700.2,NP_996145.1,NP_001246874.1,NP_001036619.1	XP_030032848.1,XP_030032849.1,XP_030032850.1,XP_030032851.1,XP_030032852.1,XP_030032853.1	XP_013164842.1,XP_013164843.1,XP_013164844.1,XP_013164845.1,XP_013164846.1,XP_013164847.1	XP_022824942.1,XP_022824944.1,XP_022824945.1,XP_022824946.1,XP_022824947.1,XP_022824948.1	XP_008190357.1,XP_008190358.1,XP_008190359.1,XP_008190360.1,XP_008190361.1,XP_008190362.1,XP_015840998.1,XP_969611.2	XP_026737088.1,XP_026737089.1,XP_026737090.1,XP_026737091.1,XP_026737092.1,XP_026737093.1,XP_026737094.1,XP_026737095.1,XP_026737096.1
INSECT00159	XP_001649530.1,XP_001649531.1,XP_001651744.2,XP_001651745.1,XP_001654312.1,XP_001654313.1,XP_001655175.1,XP_001655176.1,XP_001659963.1,XP_001660073.1,XP_021710979.1	XP_016914556.1,XP_016914557.1,XP_016916123.1,XP_016920952.1,XP_016920953.1,XP_028525279.1	NP_001172074.1,NP_001172075.1,XP_003251464.1,XP_016767697.1,XP_026296530.1,XP_625015.1	XP_028030067.1,XP_028030073.1,XP_028030081.1,XP_028039980.1,XP_028043930.1,XP_028043931.1,XP_028043932.1	NP_001119724.1,NP_001119725.1,NP_001119726.1,NP_001119727.1,XP_021203568.1	NP_001014725.1,NP_001014726.1,NP_001262200.1,NP_001284915.1,NP_001287314.1,NP_477037.2,NP_477091.1,NP_511052.1,NP_523625.1,NP_523800.1,NP_524210.1,NP_524367.1,NP_727048.1,NP_731812.1	XP_030028518.1,XP_030030527.1,XP_030039879.1	XP_013164708.1,XP_013169129.1,XP_013169130.1,XP_013173657.1,XP_013175546.1,XP_013182697.1	XP_022831151.1,XP_022831296.1,XP_022831297.1,XP_022837265.1,XP_022837900.1	NP_001165843.1,NP_001165844.1,XP_008199969.1,XP_008199982.1,XP_966415.1,XP_966495.1,XP_967305.1	XP_026730392.1,XP_026738711.1,XP_026744833.1,XP_026746015.1,XP_026746016.1,XP_026746017.1
INSECT00162	XP_021696480.1,XP_021696481.1,XP_021696482.1,XP_021696483.1,XP_021696484.1,XP_021696485.1,XP_021696486.1,XP_021696487.1	XP_016922096.1,XP_028525641.1,XP_028525642.1,XP_028525643.1,XP_028525644.1	XP_026300603.1,XP_026300604.1,XP_026300605.1,XP_026300606.1,XP_026300607.1,XP_026300608.1,XP_026300609.1,XP_026300610.1,XP_026300611.1	XP_028039815.1,XP_028039816.1,XP_028039817.1,XP_028039818.1,XP_028039819.1,XP_028039820.1,XP_028039821.1,XP_028039822.1,XP_028039823.1,XP_028039824.1,XP_028039825.1	XP_021204042.1	NP_001246674.1,NP_001246675.1,NP_001246676.1,NP_001261586.1,NP_001261587.1,NP_001261588.1,NP_001261589.1,NP_648238.1	XP_030026141.1,XP_030026142.1,XP_030026143.1,XP_030026144.1,XP_030026145.1,XP_030026146.1,XP_030026148.1,XP_030026149.1	XP_013176170.1,XP_013176171.1,XP_013176172.1,XP_013176173.1,XP_013176174.1,XP_013176175.1,XP_013176177.1	XP_022816790.1,XP_022816791.1,XP_022816792.1,XP_022816794.1,XP_022816795.1,XP_022816796.1,XP_022816797.1,XP_022816798.1,XP_022816799.1,XP_022816800.1	XP_008195153.1,XP_008195154.1,XP_008195155.1,XP_008195156.1,XP_015836696.1,XP_015836697.1,XP_015836698.1,XP_015836699.1	XP_026736413.1,XP_026736415.1,XP_026736416.1,XP_026736417.1,XP_026736418.1
INSECT00178	XP_021700789.1,XP_021700790.1,XP_021701404.1,XP_021703513.1,XP_021703514.1	XP_016911209.1,XP_016911330.1,XP_016911331.1,XP_016911332.1,XP_016911333.1,XP_016922117.1,XP_016922118.1,XP_016922119.1,XP_028522263.1,XP_028525648.1,XP_028525649.1	NP_001011581.1,XP_026295199.1,XP_026295426.1,XP_026300306.1,XP_026300308.1,XP_026300309.1	XP_028037625.1,XP_028040529.1,XP_028040536.1,XP_028040544.1,XP_028040550.1,XP_028040555.1	NP_001037051.1,XP_012544699.1	NP_001014464.1,NP_001162858.1,NP_001334731.1,NP_001356892.1,NP_001356896.1,NP_001356955.1,NP_477213.1,NP_477487.1,NP_477489.1,NP_477490.1,NP_599146.1,NP_995626.1,NP_995628.1,NP_995629.1,NP_609349.1,NP_723525.1	XP_030024322.1,XP_030040409.1,XP_030040410.1,XP_030040411.1,XP_030040412.1	XP_013179883.1,XP_013179884.1,XP_013179885.1,XP_013179886.1,XP_013182095.1	XP_022819794.1,XP_022822529.1,XP_022822530.1,XP_022835152.1,XP_022835153.1	XP_008194015.1,XP_008197144.1,XP_008197146.1,XP_008197147.1,XP_015838068.1,XP_015838069.1,XP_015838070.1,XP_968718.1,XP_974277.2	XP_026725196.1,XP_026725204.1,XP_026725212.1,XP_026725222.1,XP_026725231.1,XP_026725239.1,XP_026725246.1,XP_026742557.1
INSECT00179	XP_021702256.1,XP_021702257.1,XP_021702258.1,XP_021702259.1,XP_021702260.1,XP_021702261.1	XP_016915800.1,XP_016915801.1,XP_016915802.1,XP_016915803.1,XP_028523598.1	XP_026299395.1,XP_026299396.1,XP_026299397.1,XP_026299398.1,XP_026299399.1	XP_028043844.1,XP_028043845.1,XP_028043846.1,XP_028043847.1,XP_028043848.1,XP_028044070.1	XP_004927614.1,XP_012547026.1,XP_012547027.1,XP_012547028.1,XP_012547029.1,XP_012547030.1,XP_021204604.1,XP_021204605.1,XP_021204606.1,XP_021204607.1,XP_021204608.1,XP_021204609.1	NP_001285149.1,NP_572779.2	XP_030021035.1,XP_030021036.1,XP_030021037.1,XP_030021038.1,XP_030021039.1,XP_030021041.1,XP_030021042.1,XP_030021044.1,XP_030021045.1,XP_030021046.1,XP_030021047.1,XP_030021048.1	XP_013169078.1,XP_013169079.1,XP_013169080.1,XP_013169243.1,XP_013169244.1,XP_013169245.1,XP_013169246.1,XP_013169248.1,XP_013169249.1	XP_022830889.1,XP_022831276.1,XP_022831277.1,XP_022831278.1,XP_022831279.1,XP_022831280.1,XP_022831281.1,XP_022831282.1,XP_022831283.1,XP_022831284.1,XP_022831286.1	XP_008197497.1,XP_008197499.1	XP_026725085.1,XP_026725086.1,XP_026725088.1,XP_026725089.1,XP_026725090.1,XP_026725091.1,XP_026725093.1,XP_026725094.1,XP_026725095.1
INSECT00199	XP_001652669.1,XP_021708051.1,XP_021708052.1	XP_016918680.1,XP_016918681.1,XP_016918683.1,XP_016918684.1,XP_016918686.1,XP_016918687.1,XP_016918690.1,XP_028524594.1,XP_028524595.1,XP_028524596.1,XP_028524597.1	XP_006568470.1,XP_006568471.1,XP_006568473.1,XP_006568474.1,XP_026295533.1,XP_026295535.1,XP_026295536.1,XP_026295537.1,XP_026295538.1,XP_026295539.1,XP_026295540.1,XP_026295541.1,XP_026295542.1,XP_394399.3	XP_028030139.1,XP_028030140.1,XP_028030141.1,XP_028030142.1,XP_028030143.1	XP_004928591.2,XP_004928592.1,XP_012547877.1,XP_012547878.1,XP_012547879.1,XP_021205297.1,XP_021205298.1,XP_021205299.1	NP_001036278.1,NP_001036279.1,NP_001162766.1,NP_001162767.1,NP_001162768.1,NP_001259588.1,NP_001259589.1,NP_001285306.1,NP_524853.2,NP_727910.1,NP_727911.1,NP_996465.1,NP_996466.1,NP_996467.1,NP_996468.1	XP_030038107.1,XP_030038200.1	XP_013166884.1	XP_022834304.1,XP_022834305.1,XP_022834306.1,XP_022834307.1,XP_022834308.1,XP_022834309.1,XP_022834310.1,XP_022834311.1,XP_022834313.1,XP_022834314.1,XP_022834315.1,XP_022834316.1,XP_022835302.1,XP_022835303.1	XP_008198822.1,XP_015839566.1	XP_026725812.1,XP_026745778.1
INSECT00202	XP_021695397.1,XP_021704073.1,XP_021704074.1,XP_021704075.1,XP_021704076.1	XP_016906199.1,XP_016906200.1,XP_016906201.1,XP_016906202.1,XP_016906204.1,XP_016906205.1	XP_026301920.1,XP_026301921.1,XP_026301922.1,XP_026301923.1,XP_026301924.1	XP_028030807.1,XP_028030882.1,XP_028030883.1,XP_028030884.1,XP_028030885.1,XP_028030886.1,XP_028030887.1,XP_028030889.1,XP_028030890.1	XP_012548579.1,XP_021205757.1,XP_021205758.1,XP_021205760.1,XP_021205762.1,XP_021205763.1,XP_004929533.2,XP_012548581.1,XP_012548582.1,XP_021205759.1	NP_001188692.1,NP_001188694.1,NP_001188696.1,NP_001188697.1,NP_001260089.1,NP_001260090.1,NP_001162885.1,NP_001188693.1,NP_001188695.1,NP_001260088.1,NP_001260091.1	XP_030026444.1	XP_013175698.1,XP_013175705.1,XP_013175713.1,XP_013175721.1,XP_013175728.1,XP_013175734.1,XP_013175740.1	XP_022814764.1	XP_015838996.1,XP_015838997.1,XP_015838998.1,XP_015838999.1,XP_015839000.1,XP_015839001.1,XP_015839002.1,XP_015839003.1,XP_015839004.1,XP_015839005.1,XP_015839006.1,XP_015839007.1,XP_015839008.1,XP_015839009.1,XP_015839010.1,XP_015839011.1	XP_026732438.1,XP_026732439.1,XP_026732440.1,XP_026732441.1
INSECT00228	XP_001650858.1,XP_001650859.1,XP_001650860.1,XP_001650861.1,XP_021693097.1,XP_021693099.1,XP_021693100.1,XP_021693101.1,XP_021693102.1,XP_021693103.1,XP_021693104.1,XP_021693105.1,XP_021693106.1,XP_021693107.1,XP_021693108.1,XP_021693109.1,XP_021693110.1,XP_021693111.1,XP_021693112.1,XP_021693113.1,XP_021693115.1,XP_021693116.1,XP_021693117.1,XP_021693118.1,XP_021693119.1,XP_021693120.1,XP_021693…	XP_016921843.1,XP_028525487.1,XP_028525488.1,XP_028525489.1	XP_006557697.1,XP_006557698.1,XP_006557700.1,XP_006557701.1,XP_006557702.1,XP_006557703.1,XP_006557704.1,XP_392682.3	XP_028043608.1,XP_028043609.1,XP_028043610.1,XP_028043611.1,XP_028043612.1	XP_012546887.1,XP_012546888.1,XP_012546891.1,XP_012546893.1,XP_012546896.1,XP_012546900.1,XP_012546911.1,XP_021204517.1,XP_021204521.1,XP_021204526.1	NP_001014617.1,NP_001262520.1,NP_001262521.1,NP_001262522.1,NP_001262523.1,NP_001262524.1,NP_524336.2,NP_731762.1,NP_731763.1,NP_731764.1	XP_030033120.1	XP_013165504.1,XP_013165505.1,XP_013165506.1	XP_022827193.1	XP_008197859.1,XP_008197860.1,XP_972241.1	XP_026745829.1
INSECT00229	XP_001657335.1,XP_021713312.1,XP_021713313.1,XP_021713314.1,XP_021713315.1,XP_021713316.1,XP_021713317.1,XP_021713318.1,XP_021713319.1,XP_021713320.1,XP_021713321.1,XP_021713322.1	XP_016919407.1,XP_016919408.1,XP_016919409.1,XP_016919410.1,XP_016919411.1,XP_016919413.1,XP_016919417.1,XP_028524780.1,XP_028524781.1	XP_006563542.1,XP_016772229.1,XP_016772230.1,XP_016772231.1,XP_026301472.1,XP_026301473.1,XP_026301474.1,XP_026301475.1,XP_394082.3	XP_028028089.1,XP_028028090.1,XP_028028091.1	XP_004933053.1,XP_004933054.1,XP_021208141.1	NP_001287269.1,NP_476880.1,NP_476881.1,NP_599111.1,NP_599112.1,NP_599113.1,NP_731451.1,NP_731452.1,NP_731453.1	XP_030025823.1,XP_030025824.1,XP_030025825.1,XP_030025826.1,XP_030025827.1,XP_030025828.1,XP_030025829.1	XP_013165712.1,XP_013165713.1,XP_013165715.1,XP_013165716.1,XP_013165717.1	XP_022827380.1,XP_022827381.1,XP_022827382.1	XP_008197549.1,XP_008197550.1,XP_015838808.1,XP_970874.1	XP_026729848.1,XP_026729849.1,XP_026729850.1,XP_026729851.1,XP_026729853.1,XP_026729854.1,XP_026729855.1,XP_026729856.1
INSECT00244	XP_021709315.1,XP_021709316.1,XP_021709317.1,XP_021709318.1,XP_021709319.1,XP_021709320.1,XP_021709321.1,XP_021709322.1,XP_021709323.1,XP_021709324.1	XP_016905645.1,XP_016905646.1,XP_028520525.1,XP_028520526.1,XP_028520527.1,XP_028520528.1,XP_028520529.1,XP_028520530.1,XP_028520531.1	XP_016772954.2,XP_016772956.2,XP_016772957.2,XP_016772958.2,XP_016772959.2,XP_016772960.2,XP_016772961.2,XP_026297200.1,XP_625055.4	XP_028031865.1,XP_028031866.1,XP_028031867.1,XP_028031868.1	XP_021208124.1	NP_651288.1	XP_030023879.1,XP_030023880.1,XP_030023882.1,XP_030023883.1,XP_030023884.1,XP_030023885.1,XP_030023886.1,XP_030023888.1	XP_013165610.1	XP_022827302.1,XP_022827303.1,XP_022827304.1,XP_022827305.1,XP_022827306.1,XP_022827308.1,XP_022827309.1,XP_022827310.1,XP_022827311.1	XP_008195386.1,XP_015840528.1,XP_015840529.1,XP_015840530.1,XP_015840531.1,XP_015840532.1,XP_015840533.1,XP_015840534.1,XP_015840535.1,XP_015840536.1,XP_015840537.1	XP_026728946.1,XP_026728948.1,XP_026728949.1,XP_026728950.1,XP_026728951.1,XP_026728952.1,XP_026728953.1
INSECT00252	XP_021701733.1	XP_016917428.1	XP_016772168.2	XP_028043835.1,XP_028027666.1,XP_028031440.1,XP_028042051.1,XP_028029867.1,XP_028029868.1,XP_028029869.1,XP_028033612.1,XP_028043834.1	NP_001233148.1,XP_012545487.1,XP_012545492.1,XP_021203186.1,XP_004923418.1,XP_004925337.1,XP_012545785.1,XP_012549312.1,XP_012549313.1,XP_012549314.1,XP_012549315.1,XP_021203110.1,XP_021206265.1,XP_012546988.1,XP_021204331.1	NP_610429.2	XP_030024992.1,XP_030024993.1,XP_030024994.1,XP_030021795.1,XP_030028846.1,XP_030038847.1	XP_013169358.1,XP_013169360.1,XP_013169361.1	XP_022830762.1,XP_022830764.1,XP_022819193.1,XP_022834911.1,XP_022834941.1,XP_022834993.1,XP_022828680.1,XP_022829482.1,XP_022829483.1	XP_008200886.1	XP_026725194.1,XP_026728123.1,XP_026728124.1
INSECT00259	XP_021694041.1,XP_021694042.1,XP_021694043.1,XP_021694044.1,XP_021694045.1,XP_021694046.1,XP_021694047.1,XP_021694048.1,XP_021713359.1,XP_021713361.1,XP_021713362.1,XP_021713363.1,XP_021713364.1,XP_021713365.1,XP_021713366.1,XP_021713367.1	XP_016908687.2,XP_016908688.2,XP_016908689.2,XP_016908692.2,XP_016916063.1,XP_016916064.1,XP_028521427.1	XP_001121716.2,XP_006559447.1,XP_016772317.2,XP_026301135.1,XP_026301136.1,XP_026301137.1,XP_026301138.1	XP_028027355.1,XP_028027362.1,XP_028037011.1	XP_004932052.1,XP_012546971.1,XP_012546976.1,XP_012546979.1,XP_021207510.1	NP_001138118.2,NP_001247267.1,NP_001263047.1,NP_001263048.1,NP_001263049.1,NP_477144.1,NP_733258.4	XP_030033654.1,XP_030037774.1	XP_013165301.1,XP_013177959.1	XP_022816275.1,XP_022827521.1,XP_022827231.1	XP_008197862.1,XP_008197863.1,XP_008197864.1,XP_008197865.1,XP_008198391.1,XP_015839076.1	XP_026730069.1,XP_026730070.1,XP_026730071.1,XP_026730072.1,XP_026740009.1,XP_026740010.1
INSECT00290	XP_001652287.1,XP_021706620.1,XP_021706621.1,XP_021706622.1,XP_021706623.1,XP_021711982.1	XP_016906141.1,XP_016906142.1,XP_028520676.1,XP_028520677.1,XP_028520678.1	XP_026299955.1,XP_026299956.1,XP_026299957.1,XP_026299958.1	XP_028033055.1,XP_028033056.1,XP_028033057.1	XP_004929905.3,XP_004929906.1,XP_004929907.1,XP_004929908.1,XP_021206051.1	NP_001036268.2,NP_001162717.1,NP_001245616.1,NP_001285091.1,NP_511111.1,NP_727451.1,NP_727452.1,NP_727453.1,NP_727454.1,NP_727455.1,NP_727456.1,NP_727457.1	XP_030021654.1,XP_030021655.1,XP_030021656.1,XP_030021657.1,XP_030021658.1	XP_013179163.1,XP_013179164.1,XP_013179165.1,XP_013179166.1,XP_013179167.1,XP_013179168.1,XP_013179169.1,XP_013179170.1	XP_022834460.1,XP_022834461.1,XP_022834462.1,XP_022834463.1,XP_022834464.1	XP_008193129.1,XP_008193130.1,XP_008193131.1,XP_008193133.1,XP_015835351.1,XP_015835352.1,XP_015835353.1	XP_026727977.1,XP_026727978.1,XP_026727979.1,XP_026727980.1,XP_026727981.1
INSECT00323	XP_001651423.1,XP_001651424.1	XP_016907503.1,XP_016907504.1	XP_006563323.1,XP_623342.2	XP_028043197.1,XP_028043198.1,XP_028043199.1,XP_028043200.1,XP_028043196.1	NP_001091766.1,XP_012548088.1,XP_021205377.1,XP_021205378.1,XP_021205379.1,XP_021205380.1,XP_004928934.1,XP_012548174.1,XP_012548175.1,XP_021205445.1,XP_021205446.1,XP_021205447.1	NP_001247314.1,NP_001262985.1,NP_001287541.1,NP_524515.2,NP_651476.1,NP_733140.2,NP_733141.1,NP_733142.1,NP_733143.1,NP_733144.3,NP_733145.3,NP_996300.1	XP_030036708.1,XP_030036709.1,XP_030036710.1,XP_030036711.1,XP_030036712.1,XP_030036713.1	XP_013167455.1,XP_013167456.1,XP_013167781.1,XP_013167782.1,XP_013167783.1,XP_013167784.1,XP_013167785.1	XP_022832145.1,XP_022832146.1,XP_022832147.1,XP_022832148.1	XP_008194890.1,XP_008194891.1	XP_026726890.1,XP_026726898.1,XP_026726906.1,XP_026726913.1,XP_026726924.1,XP_026726932.1
INSECT00324	XP_001652085.2,XP_021698115.1,XP_021698116.1,XP_021698117.1,XP_021698118.1,XP_021698119.1,XP_021698121.1	XP_016913985.1,XP_016913987.1,XP_016913988.1,XP_028523095.1,XP_028523096.1	XP_006565281.1,XP_006565282.1,XP_006565283.1,XP_016770981.1,XP_016770982.1,XP_026300240.1,XP_026300241.1	XP_028038535.1,XP_028038536.1,XP_028038537.1,XP_028038538.1,XP_028038539.1,XP_028038540.1,XP_028038542.1	NP_001157948.1	NP_001286796.1,NP_476832.1,NP_726381.1,NP_726382.1,NP_726383.1,NP_726384.1,NP_726385.1,NP_726386.1,NP_726387.1	XP_030023241.1,XP_030023242.1,XP_030023243.1,XP_030023244.1,XP_030023246.1,XP_030023247.1	XP_013180501.1,XP_013180502.1,XP_013180503.1,XP_013180504.1,XP_013180505.1	XP_022819339.1,XP_022819340.1,XP_022819341.1,XP_022819342.1,XP_022819344.1	XP_008198220.1,XP_008198221.1,XP_015839081.1,XP_015839082.1,XP_015839084.1,XP_966783.1	XP_026724656.1,XP_026724657.1,XP_026724658.1,XP_026724660.1,XP_026724661.1
INSECT00326	XP_001654740.2,XP_021706206.1,XP_021706207.1,XP_021706208.1,XP_021706209.1,XP_021706211.1,XP_021706212.1,XP_021706213.1,XP_021706214.1,XP_021706215.1,XP_021706216.1,XP_021706217.1,XP_021706218.1,XP_021706219.1,XP_021706220.1,XP_021706221.1,XP_021706222.1,XP_021706223.1	XP_016912634.1	XP_006568055.2,XP_006568056.2,XP_006568058.2,XP_006568059.2,XP_016766672.2,XP_016766673.2,XP_016766674.2	XP_028035799.1	XP_012547849.1,XP_012547850.1,XP_021205263.1,XP_021205264.1,XP_021205265.1,XP_021205266.1,XP_021205267.1,XP_021205317.1	NP_001162699.1,NP_001259322.1,NP_001259323.1,NP_727228.1,NP_996368.1,NP_996369.1,NP_996370.1,NP_001259321.1,NP_511078.2	XP_030022669.1	XP_013166776.1,XP_013166777.1	XP_022835073.1	XP_008198641.1,XP_008198642.1,XP_008198644.1,XP_008198633.1,XP_008198634.1,XP_008198637.1,XP_008198638.1,XP_008198639.1,XP_008198640.1,XP_008198643.1,XP_015839466.1	XP_026725875.1,XP_026725876.1,XP_026725877.1,XP_026725878.1
INSECT00446	XP_021700130.1,XP_021700138.1,XP_021700147.1,XP_021700155.1,XP_021700160.1,XP_021700162.1,XP_021700164.1,XP_021700170.1,XP_021700179.1,XP_021700186.1,XP_021700191.1	XP_016914012.1,XP_016914020.1	XP_006570301.2,XP_006570302.2,XP_026296398.1,XP_026296399.1,XP_026296400.1	XP_028040477.1	NP_001116823.2,XP_012543867.1,XP_021202101.1,XP_021202102.1,XP_021202103.1,XP_021202104.1,XP_021202105.1,XP_021202106.1	NP_001285109.1,NP_572687.1,NP_611762.1,NP_727491.1,NP_727492.1,NP_727493.1,NP_727494.1	XP_030031315.1,XP_030031322.1,XP_030031333.1,XP_030031336.1,XP_030031347.1	XP_013176662.1,XP_013176663.1,XP_013176665.1	XP_022822165.1,XP_022822166.1,XP_022822167.1,XP_022822168.1	XP_008193441.1,XP_008193442.1,XP_008194333.1,XP_008196928.2,XP_015835670.1	XP_026739400.1,XP_026739401.1,XP_026739402.1
INSECT00488	XP_021696073.1,XP_021696076.1,XP_021696081.1,XP_021696087.1,XP_021696092.1	XP_016913342.1,XP_028522888.1,XP_028522889.1,XP_028522890.1,XP_028522891.1,XP_028522892.1,XP_028522893.1,XP_028522894.1,XP_028522895.1,XP_028522896.1	XP_006557505.2,XP_026299734.1,XP_026299735.1,XP_026299736.1,XP_026299737.1	XP_028034733.1,XP_028034742.1,XP_028034750.1,XP_028034759.1	XP_021208043.1,XP_021208044.1,XP_021208045.1,XP_021208046.1	NP_001138032.1,NP_001247014.1,NP_001247015.1,NP_001303502.1,NP_001303503.1,NP_788620.1,NP_788621.1,NP_788622.1,NP_788623.1,NP_788624.1,NP_788625.1,NP_788626.2,NP_788627.1,NP_001247016.2	XP_030020760.1,XP_030020762.1,XP_030020763.1,XP_030020764.1,XP_030020765.1	XP_013179026.1	XP_022832513.1	XP_015834268.1	XP_026741891.1
INSECT00505	XP_001659792.2,XP_021706365.1,XP_021706366.1,XP_021706367.1,XP_021706368.1,XP_021706369.1,XP_021706370.1,XP_021706371.1,XP_021706372.1,XP_021706373.1,XP_021706374.1,XP_021706375.1	XP_016912348.1,XP_016912350.1,XP_016912351.1	XP_006567801.2,XP_006567802.2,XP_026296601.1	XP_028043220.1,XP_028043221.1,XP_028043222.1	XP_012544526.1,XP_021202645.1	NP_001247287.1,NP_001262921.1,NP_733010.1,NP_733011.2	XP_030027054.1,XP_030027055.1,XP_030027056.1,XP_030027057.1,XP_030027058.1,XP_030027059.1,XP_030027060.1	XP_013167014.1,XP_013167015.1,XP_013167016.1	XP_022819045.1,XP_022819052.1,XP_022819060.1,XP_022819068.1	NP_001165864.1,XP_008193857.1,XP_015835626.1,XP_015835814.1,XP_015835815.1,XP_015835816.1	XP_026726123.1,XP_026726124.1,XP_026726125.1,XP_026726126.1
INSECT00511	XP_021695274.1,XP_021695275.1,XP_021695276.1,XP_021695277.1,XP_021695278.1,XP_021695279.1,XP_021695280.1,XP_021695281.1,XP_021695282.1	XP_016917264.1,XP_016917266.1,XP_016917267.1,XP_016917268.1,XP_016917269.1,XP_016917271.1	XP_016771683.2,XP_016771684.2,XP_016771685.2,XP_016771686.2,XP_016771688.2,XP_016771689.2,XP_016771690.2,XP_016771691.2,XP_016771692.2,XP_016771693.2,XP_016771694.2	XP_028039807.1,XP_028039808.1,XP_028039809.1,XP_028039810.1,XP_028039811.1	XP_021204059.1	NP_524651.2,NP_730596.1,NP_730597.1	XP_030026205.1,XP_030026206.1,XP_030026207.1	XP_013175650.1	XP_022816854.1	XP_008196426.1,XP_015837158.1,XP_015837159.1,XP_015837160.1,XP_015837161.1,XP_015837162.1	XP_026736914.1,XP_026736915.1,XP_026736916.1,XP_026736917.1,XP_026736918.1,XP_026736919.1
INSECT00529	XP_021695027.1,XP_021695028.1,XP_021695029.1,XP_021695030.1,XP_021695031.1,XP_021695032.1,XP_021695033.1,XP_021695034.1	XP_016917530.1	XP_397181.1	XP_028032015.1,XP_028032016.1,XP_028032017.1,XP_028032018.1,XP_028032019.1,XP_028032020.1	NP_001157388.1	NP_001014643.1,NP_001262757.1,NP_001262758.1,NP_001262759.1,NP_001262760.1,NP_001262761.1,NP_001262762.1,NP_732516.2,NP_732517.2,NP_996242.1,NP_996243.1	XP_030033922.1,XP_030035995.1	XP_013178887.1,XP_013178888.1,XP_013178889.1,XP_013178890.1,XP_013178891.1	XP_022830228.1,XP_022830236.1,XP_022830242.1,XP_022830250.1,XP_022830257.1,XP_022830266.1	XP_008194025.1,XP_008194026.1,XP_969477.2	XP_026748136.1,XP_026748137.1,XP_026748138.1,XP_026748139.1,XP_026748140.1,XP_026748141.1
INSECT00536	XP_021705931.1,XP_021705932.1,XP_021705933.1,XP_021705934.1,XP_021705935.1,XP_021705936.1,XP_021705937.1	XP_028521574.1,XP_028521575.1	XP_006566769.1,XP_006566770.1,XP_026299606.1	XP_028028309.1,XP_028028310.1,XP_028028311.1,XP_028028312.1,XP_028028314.1,XP_028028315.1	XP_021202632.1	NP_001287262.1,NP_524296.2	XP_030027136.1	XP_013166764.1,XP_013166765.1,XP_013166766.1,XP_013166767.1	XP_022827520.1,XP_022827528.1,XP_022827536.1,XP_022827543.1	XP_008193202.1,XP_008193203.1,XP_008193204.1,XP_008193205.1,XP_008193206.1,XP_008193207.1,XP_015835276.1,XP_015835277.1	XP_026726182.1,XP_026726183.1,XP_026726184.1,XP_026726185.1,XP_026726186.1,XP_026726187.1,XP_026726188.1,XP_026726189.1,XP_026726190.1,XP_026726191.1,XP_026726193.1,XP_026726194.1
INSECT00538	XP_021707715.1,XP_021707716.1,XP_021707717.1,XP_021707718.1,XP_021707719.1,XP_021707720.1,XP_021707721.1,XP_021707723.1,XP_021707724.1	XP_016908887.1	XP_006566729.1,XP_395512.4,XP_006566725.1,XP_006566726.1,XP_006566727.1,XP_006566728.1	XP_028025387.1,XP_028025388.1,XP_028025378.1,XP_028025379.1,XP_028025380.1,XP_028025381.1,XP_028025382.1,XP_028025383.1,XP_028025384.1,XP_028025385.1,XP_028025386.1,XP_028025389.1,XP_028025390.1	XP_021207056.1	NP_001163639.1,NP_001262680.1,NP_001262681.1,NP_524392.2,NP_732263.1,NP_996228.1	XP_030036077.1,XP_030039252.1	XP_013166049.1,XP_013165840.1	XP_022815777.1	XP_015833018.1,XP_015833022.1,XP_015833025.1,XP_015833030.1,XP_015833036.1,XP_015833044.1,XP_015833050.1	XP_026735873.1
INSECT00558	XP_021702027.1,XP_021702028.1,XP_021702029.1,XP_021702030.1,XP_021702031.1,XP_021702032.1,XP_021702033.1	XP_016907174.1	XP_026297714.1,XP_026297719.1,XP_026297721.1,XP_026297722.1	XP_028039143.1,XP_028039144.1,XP_028039145.1,XP_028039146.1,XP_028039147.1	XP_004928047.1,XP_012547297.1,XP_012547298.1,XP_012547299.1,XP_021204916.1	NP_001162909.1,NP_001162910.1,NP_001162911.1,NP_001188720.1,NP_001188721.1,NP_001260234.1,NP_001260235.1,NP_523509.2,NP_723365.1,NP_787997.2,NP_995647.2,NP_995648.1,NP_995649.1	XP_030023547.1	XP_013174912.1	XP_022829276.1	XP_008191844.1,XP_008191845.1,XP_008191846.1,XP_008191847.1,XP_008191848.1	XP_026747227.1,XP_026747228.1,XP_026747230.1,XP_026747231.1,XP_026747232.1,XP_026747233.1
INSECT00562	XP_021706730.1,XP_021706731.1,XP_021706732.1,XP_021706733.1,XP_021706734.1,XP_021706735.1,XP_021706736.1	XP_016909173.1,XP_016909174.1,XP_028521521.1	XP_026299808.1,XP_026299809.1,XP_026299810.1	XP_028035913.1,XP_028035914.1,XP_028035915.1,XP_028035916.1	XP_004923662.1,XP_004923663.1,XP_012553406.1,XP_012553407.1	NP_001245750.1,NP_001245751.1,NP_001245752.1,NP_001285440.1,NP_001285441.1,NP_477451.1,NP_477452.3,NP_728249.1,NP_728250.1,NP_728251.1,NP_728252.1,NP_728253.1,NP_728254.1	XP_030029083.1,XP_030029084.1	XP_013170184.1,XP_013170185.1,XP_013170186.1	XP_022837852.1,XP_022837853.1,XP_022837854.1	XP_008197893.1,XP_008197894.1,XP_008197895.1,XP_969497.1	XP_026738748.1,XP_026738749.1,XP_026738750.1
INSECT00565	XP_021709510.1,XP_021709511.1,XP_021709513.1,XP_021709514.1,XP_021709515.1,XP_021709516.1,XP_021709517.1,XP_021709518.1,XP_021709519.1	XP_016910498.1	XP_006561182.1,XP_006561183.1,XP_006561184.1,XP_016766181.1,XP_016766183.1,XP_393610.4	XP_028036712.1,XP_028036719.1,XP_028036727.1,XP_028036735.1	XP_021201995.1	NP_001286515.1,NP_995869.1,NP_001246381.1,NP_477317.1,NP_995868.1	XP_030031921.1,XP_030031923.1	XP_013178379.1	XP_022828524.1,XP_022828525.1,XP_022828707.1	XP_008190770.1,XP_008190771.1,XP_008190773.1,XP_015833093.1,XP_008190772.1	XP_026732580.1,XP_026732581.1,XP_026732582.1,XP_026732583.1,XP_026744296.1,XP_026744294.1,XP_026744295.1,XP_026744107.1
INSECT00582	XP_021699822.1,XP_021699823.1,XP_021699824.1	XP_016913668.1,XP_016913749.1,XP_016913834.1,XP_016913915.1,XP_016914161.1,XP_016914243.1	XP_006561883.1,XP_006561884.1,XP_006561885.1,XP_006561886.1,XP_006561887.2,XP_006561888.1,XP_006561889.1,XP_006561890.2	XP_028025232.1,XP_028025233.1	XP_004933438.1,XP_004933439.1,XP_021208478.1,XP_021208479.1,XP_021208480.1,XP_021208481.1	NP_001163216.1,NP_001261102.1,NP_995906.1,NP_995907.1,NP_665890.2,NP_995905.1	XP_030030542.1,XP_030030543.1,XP_030030544.1	XP_013163009.1,XP_013163010.1,XP_013163011.1,XP_013163013.1	XP_022817433.1,XP_022817442.1	XP_008195277.1,XP_015836668.1,XP_015836669.1,XP_015836670.1,XP_968538.2	XP_026741663.1,XP_026741670.1,XP_026741679.1
INSECT00589	XP_001648566.1,XP_021698343.1,XP_021698344.1,XP_021698345.1,XP_021698346.1,XP_021698347.1,XP_021698348.1	XP_028520012.1,XP_016916954.1,XP_016917042.1,XP_028520013.1	XP_006561693.1,XP_006561692.1,XP_006561694.1	XP_028028741.1,XP_028028749.1,XP_028028757.1,XP_028028765.1,XP_028028773.1	XP_021205956.1,XP_021205959.1,XP_021205960.1,XP_021205970.1,XP_021205971.1,NP_001040321.1,XP_021205963.1,XP_021205965.1,XP_021205967.1	NP_001260734.1,NP_610233.1,NP_724495.2,NP_724496.1,NP_724497.1,NP_995752.1	XP_030030840.1,XP_030030841.1	XP_013163014.1,XP_013163015.1,XP_013163016.1	XP_022837570.1,XP_022837578.1,XP_022837586.1	XP_008195531.1,XP_015836822.1,XP_015836823.1	XP_026729462.1,XP_026729469.1
INSECT00647	XP_021708469.1,XP_021708471.1,XP_021708472.1,XP_021708473.1,XP_021708474.1	XP_016907187.1,XP_016907195.1,XP_016907203.1,XP_016907211.1,XP_016907221.1,XP_016907229.1,XP_016907237.1	XP_026299385.1,XP_026299386.1,XP_026299387.1,XP_026299388.1,XP_026299389.1,XP_026299390.1	XP_028027346.1,XP_028027347.1	XP_004928315.1,XP_004928316.1,XP_021205047.1	NP_001188532.1,NP_001188533.1,NP_001259164.1,NP_001259165.1,NP_001259166.1,NP_001259167.1,NP_477484.2,NP_477485.1,NP_726784.1	XP_030036867.1,XP_030036874.1,XP_030036880.1	XP_013172856.1,XP_013172857.1	XP_022826833.1,XP_022826834.1,XP_022826835.1	XP_008191823.1,XP_015834731.1,XP_015834732.1,XP_972324.1	XP_026730383.1,XP_026730384.1,XP_026730385.1
INSECT00657	XP_001655242.1,XP_001655243.1,XP_001655244.1,XP_001655246.1,XP_021708894.1,XP_021708895.1,XP_021708896.1,XP_021708897.1,XP_021708898.1,XP_021708899.1	XP_016921026.1	XP_026296548.1	XP_028038964.1,XP_028038965.1,XP_028038966.1,XP_028038967.1	NP_001036841.1,NP_001106136.1,NP_001106137.1,XP_012550244.1	NP_001262796.1,NP_001262797.1,NP_476603.1,NP_476604.1,NP_996252.1,NP_996253.1	XP_030031443.1,XP_030031444.1,XP_030031445.1,XP_030031446.1,XP_030031447.1	XP_013166152.1,XP_013166153.1,XP_013166154.1,XP_013166155.1	XP_022815211.1,XP_022815212.1,XP_022815213.1,XP_022815215.1	XP_008199224.1,XP_967931.1	XP_026736029.1,XP_026736030.1,XP_026736031.1,XP_026736033.1
INSECT00708	XP_001659016.2,XP_021708160.1	XP_016912980.1,XP_016912982.1	XP_006561341.1,XP_006561342.1	XP_028026594.1,XP_028026595.1,XP_028026593.1	XP_004925435.1,XP_021203181.1,XP_021203182.1	NP_001261923.1,NP_001261924.1,NP_001261925.1,NP_001261926.1,NP_648839.1,NP_788510.1	XP_030028320.1,XP_030028321.1,XP_030028322.1,XP_030028323.1,XP_030028324.1	XP_013169877.1,XP_013169878.1,XP_013169879.1,XP_013169880.1,XP_013169881.1,XP_013169882.1	XP_022824333.1,XP_022824334.1,XP_022824335.1,XP_022824336.1,XP_022824337.1,XP_022824338.1,XP_022824339.1	XP_015839674.1	XP_026740928.1,XP_026740929.1,XP_026740930.1,XP_026740931.1,XP_026740932.1,XP_026740934.1
INSECT00713	XP_001663481.2,XP_021711675.1,XP_021711682.1,XP_021711685.1,XP_021711686.1,XP_021711687.1,XP_021711688.1,XP_021711689.1	XP_016906889.1,XP_016906890.1	XP_006567938.1,XP_006567939.1	XP_028038663.1,XP_028038664.1,XP_028038666.1	XP_012544835.1	NP_650304.2,NP_731849.2,NP_731850.2	XP_030026887.1,XP_030026888.1,XP_030026889.1,XP_030026892.1,XP_030026893.1	XP_013170703.1,XP_013170704.1,XP_013170705.1,XP_013170706.1,XP_013170707.1	XP_022818129.1,XP_022818130.1,XP_022818131.1,XP_022818132.1,XP_022818133.1,XP_022818134.1	XP_008199761.1,XP_008199762.1,XP_015837485.1	XP_026735270.1,XP_026735271.1,XP_026735272.1,XP_026735273.1,XP_026735274.1
INSECT00748	XP_001659720.2,XP_021706793.1,XP_021706794.1,XP_021706796.1,XP_001662645.1	XP_016917412.1,XP_028524125.1,XP_028524126.1,XP_028525439.1	XP_026295156.1,XP_026295157.1,XP_026295159.1,XP_006558369.1,XP_016771087.1,XP_016771088.1	XP_028031788.1	XP_021205349.1,XP_012547035.1	NP_001036751.1,NP_001247284.1,NP_001262909.1,NP_524480.2,NP_511065.1	XP_030036159.1,XP_030034622.1,XP_030034623.1,XP_030036161.1	XP_013166449.1,XP_013165746.1,XP_013168555.1,XP_013173939.1	XP_022824369.1,XP_022827539.1,XP_022824355.1	XP_970640.2,XP_969603.1	XP_026727996.1,XP_026729769.1
INSECT00766	XP_021709701.1,XP_021709758.1,XP_021709823.1,XP_021709874.1,XP_021709946.1,XP_021710006.1	XP_016911486.1,XP_016911487.1	XP_003250305.2,XP_006563725.2,XP_006563726.2,XP_006563728.2,XP_394058.6	XP_028044152.1,XP_028044153.1,XP_028044154.1,XP_028044156.1,XP_028044155.1	XP_012552442.2,XP_021208652.1,XP_021208803.1	NP_001163580.1,NP_001247017.1,NP_001262447.1,NP_001262448.1,NP_001303443.1,NP_001303444.1,NP_611645.1,NP_731443.1,NP_731444.1,NP_731445.1,NP_731446.1	XP_030031280.1	XP_013164109.1,XP_013164111.1	XP_022825906.1	XP_008191234.1,XP_008191235.1,XP_008191236.1,XP_008191238.1,XP_008191239.1,XP_969396.3	XP_026731848.1
INSECT00776	XP_001653456.2,XP_021700266.1,XP_021700267.1,XP_021700268.1,XP_021700270.1	XP_016905723.1,XP_016905724.1,XP_016905725.1,XP_016905726.1,XP_016905727.1,XP_016905729.1,XP_016905730.1	XP_006557352.1,XP_006557354.1,XP_006557355.1,XP_006557356.1,XP_026301660.1	XP_028034967.1,XP_028034968.1,XP_028034969.1	XP_012549793.1,XP_021206737.1,XP_021206738.1,XP_021206739.1	NP_001033931.1,NP_001033932.2,NP_001286125.1,NP_610115.2,NP_724348.1,NP_724349.1	XP_030029779.1	XP_013177001.1,XP_013177002.1,XP_013177004.1	XP_022824111.1,XP_022824112.1,XP_022824113.1	XP_015836563.1,XP_966691.1	XP_026734348.1,XP_026734349.1
INSECT00810	XP_021713187.1,XP_021713188.1,XP_021713189.1,XP_021713190.1,XP_021713192.1	XP_016912177.1,XP_016912178.1,XP_028522542.1	XP_026296611.1,XP_026296612.1,XP_026296613.1	XP_028034737.1	NP_001243911.1,XP_012544133.1	NP_001262460.1,NP_001262461.1,NP_001262462.1,NP_001262463.1,NP_649995.2	XP_030037070.1,XP_030037074.1	XP_013170736.1,XP_013170737.1,XP_013170739.1,XP_013170740.1,XP_013170741.1,XP_013170742.1,XP_013170743.1,XP_013170744.1,XP_013170745.1,XP_013170746.1,XP_013170747.1	XP_022817941.1	XP_008195666.1,XP_008195667.1,XP_008195668.1,XP_008195669.1,XP_015837244.1,XP_015837245.1	XP_026725777.1,XP_026745843.1
INSECT00852	XP_001648848.1,XP_021701084.1,XP_021701085.1,XP_021701086.1,XP_021701087.1,XP_021701088.1,XP_021701089.1,XP_021701090.1,XP_021701091.1,XP_021701092.1	XP_016916619.1,XP_016916620.1	XP_006563129.1,XP_623083.1	XP_028035755.1,XP_028035757.1,XP_028035758.1	XP_004934354.2,XP_021208590.1	NP_001137674.2,NP_001286470.1,NP_523755.2,NP_725514.2	XP_030032942.1,XP_030039357.1	XP_013164075.1,XP_013164077.1,XP_013164078.1	XP_022819223.1,XP_022819224.1,XP_022819225.1,XP_022819226.1,XP_022819228.1	XP_008194728.1,XP_008194729.1,XP_008194731.1,XP_015836324.1	XP_026744305.1
INSECT00855	XP_001653770.1,XP_021708635.1,XP_021709141.1,XP_021709142.1,XP_021709143.1,XP_021709144.1,XP_021709146.1	XP_016920279.1,XP_016921054.1,XP_016921136.1,XP_016921173.1	XP_006561704.1,XP_392943.3,XP_393296.2,XP_623273.1	XP_028026893.1,XP_028026894.1,XP_028041867.1	NP_001040480.1,XP_012547628.1	NP_001259407.1,NP_001262919.1,NP_001356939.1,NP_524484.1,NP_524738.1,NP_524921.1,NP_524937.1,NP_727418.1	XP_030022932.1,XP_030031753.1	XP_013167734.1,XP_013173027.1	XP_022826582.1,XP_022831789.1	XP_001813974.1,XP_008192788.1,XP_015834938.1	XP_026730418.1
INSECT00889	XP_001652831.1,XP_001653082.1,XP_001657626.2,XP_001663409.1,XP_001663870.2,XP_021707306.1,XP_021707307.1,XP_021707308.1,XP_021712346.1	XP_016916699.1,XP_016916700.1,XP_016916701.1,XP_016917702.1,XP_028523888.1,XP_028523889.1	NP_001159378.1,XP_026300661.1,XP_026300662.1,XP_026300663.1,XP_026300664.1	XP_028032420.1	NP_001098066.2,XP_012545276.1	NP_001097144.1,NP_001285825.1,NP_476734.1,NP_476875.1	XP_030029276.1	XP_013179609.1	XP_022814503.1,XP_022814819.1,XP_022814820.1,XP_022818139.1,XP_022818147.1	XP_008196303.1,XP_008196304.1,XP_015837420.1	XP_026732466.1
INSECT00897	XP_001659672.1	XP_016921510.1,XP_016921511.1	XP_006570768.1	XP_028039165.1,XP_028039166.1,XP_028039167.1	XP_021204838.1	NP_001259946.1,NP_608694.2	XP_030023588.1,XP_030023589.1,XP_030023590.1,XP_030023591.1,XP_030023592.1,XP_030023593.1,XP_030023594.1,XP_030023595.1	XP_013175180.1,XP_013175181.1,XP_013175182.1,XP_013175183.1	XP_022829728.1,XP_022829729.1,XP_022829731.1,XP_022829732.1,XP_022829733.1,XP_022829734.1	XP_001815130.1,XP_008193305.1	XP_026747277.1,XP_026747278.1,XP_026747279.1,XP_026747281.1,XP_026747282.1,XP_026747283.1,XP_026747284.1,XP_026747285.1
INSECT00901	XP_001663544.1,XP_001663545.1,XP_021710324.1,XP_021710325.1,XP_021710326.1,XP_021710327.1,XP_021710328.1,XP_021710329.1	XP_016906767.1,XP_016906777.1,XP_016906786.1,XP_016906795.1,XP_016906804.1	XP_006570448.2,XP_006570449.2,XP_396542.5	XP_028036935.1,XP_028036942.1	XP_012549285.1,XP_012549286.1	NP_001260719.1,NP_610203.2,NP_724453.1,NP_724454.1,NP_724455.2	XP_030040077.1	XP_013176766.1,XP_013176767.1,XP_013176768.1	XP_022821557.1,XP_022821558.1,XP_022821559.1,XP_022821560.1,XP_022821561.1	XP_008191060.1,XP_008191061.1,XP_008191062.1	XP_026732186.1
INSECT00929	XP_021712996.1	XP_016909304.2	XP_006558422.1,XP_006558423.1,XP_006558425.1,XP_006558426.1,XP_624411.2	XP_028026182.1,XP_028026088.1,XP_028026089.1	NP_001093319.1,XP_004930561.1	NP_001163602.1,NP_001262538.1,NP_476806.2,NP_476807.1,NP_733250.1,NP_733252.1,NP_733253.1,NP_524543.1,NP_733249.1,NP_733251.1	XP_030027751.1,XP_030027766.1	XP_013174130.1,XP_013174131.1,XP_013174002.1,XP_013174003.1	XP_022826057.1,XP_022826058.1,XP_022825874.1	XP_008200838.1,XP_969016.3	XP_026744440.1,XP_026744562.1,XP_026744563.1
INSECT00939	XP_001649284.1,XP_001649285.1,XP_001655314.1,XP_021694464.1	XP_016910215.1,XP_016913780.1,XP_016913781.1,XP_028521934.1,XP_028523012.1	XP_016767773.1,XP_392691.2,XP_393894.1	XP_028027480.1,XP_028029540.1	NP_001037593.1,NP_001163865.1,XP_004928683.1	NP_525105.2,NP_651605.1,NP_724357.2,NP_724358.2	XP_030033390.1,XP_030036280.1	XP_013162824.1,XP_013166880.1,XP_013181658.1,XP_013181758.1	XP_022824034.1,XP_022829258.1	XP_008196162.1,XP_975635.1	XP_026728853.1,XP_026743885.1,XP_026745426.1
INSECT00953	XP_001657515.1,XP_021708544.1,XP_021708545.1,XP_021708546.1,XP_021708547.1,XP_021708549.1,XP_021708550.1,XP_021708551.1	XP_016917126.1	XP_026301419.1,XP_026301420.1	XP_028030727.1,XP_028030728.1,XP_028030729.1,XP_028030731.1,XP_028030732.1,XP_028030733.1,XP_028030734.1,XP_028030735.1	XP_021203867.1	NP_524061.1,NP_649124.1,NP_730426.1	XP_030034268.1	XP_013174396.1,XP_013174397.1,XP_013174398.1,XP_013174399.1,XP_013174400.1,XP_013174402.1,XP_013174403.1	XP_022818805.1	XP_015838700.1,XP_015838702.1,XP_015838703.1,XP_015838704.1	XP_026725655.1
INSECT00960	XP_011493173.2,XP_021708260.1,XP_021708261.1	XP_028525270.1	XP_006569984.1,XP_006569986.1,XP_026296802.1,XP_395764.2	XP_028039952.1,XP_028039953.1,XP_028039954.1	XP_004922987.1,XP_004922988.1,XP_012552835.1,XP_012552836.1	NP_001261264.1,NP_001286898.1,NP_647621.1,NP_647622.1,NP_728626.1,NP_728627.1,NP_728628.1	XP_030029689.1,XP_030029690.1,XP_030029691.1	XP_013167011.1,XP_013167012.1,XP_013167013.1	XP_022821093.1,XP_022821101.1,XP_022821109.1	XP_008193933.1,XP_015835759.1	XP_026746640.1,XP_026746641.1,XP_026746642.1,XP_026746643.1
INSECT00977	XP_021701849.1	XP_016914569.1,XP_016914570.1,XP_016914571.1	XP_006565557.2,XP_016768556.2,XP_016768557.2	XP_028043278.1,XP_028043279.1	XP_004933190.1,XP_012551751.1,XP_012551752.1,XP_012551753.1	NP_001097242.1,NP_001097243.1,NP_001097244.1,NP_001163099.1,NP_001286252.1,NP_724798.3	XP_030040328.1,XP_030040329.1	XP_013162063.1,XP_013162065.1,XP_013162066.1,XP_013162067.1,XP_013162068.1,XP_013181004.1	XP_022832507.1,XP_022832508.1,XP_022832509.1,XP_022832510.1	XP_008190963.1,XP_008190964.1	XP_026742384.1,XP_026742385.1,XP_026742386.1,XP_026742387.1
INSECT00983	XP_021708213.1,XP_021709809.1,XP_021712044.1	XP_016919106.1,XP_016919554.1	XP_026299665.1,XP_026299666.1,XP_026299667.1,XP_026299668.1,XP_026299669.1,XP_026299670.1,XP_026302130.1	XP_028028642.1,XP_028032318.1,XP_028040092.1	XP_012550319.1,XP_012552349.2,XP_021204012.1	NP_648818.3,NP_650472.2	XP_030036312.1,XP_030038726.1,XP_030038977.1,XP_030039377.1	XP_013164410.1,XP_013166168.1,XP_013166169.1	XP_022818811.1,XP_022834337.1,XP_022834778.1	XP_015836282.1,XP_970554.1	XP_026735346.1,XP_026744253.1
INSECT01003	XP_001652910.1	XP_016910122.1,XP_016910124.1,XP_016910130.1,XP_016910131.1,XP_028521930.1,XP_028521931.1	XP_006562219.1,XP_006562220.1,XP_006562221.1,XP_016767732.1,XP_026296555.1,XP_026296556.1,XP_026296557.1,XP_026296558.1	XP_028038330.1,XP_028038332.1	XP_012551336.1	NP_611608.1,NP_726114.1,NP_726115.1	XP_030021168.1,XP_030021169.1	XP_013173624.1	XP_022827772.1,XP_022827773.1	XP_008192440.2,XP_008201070.1,XP_015835089.1,XP_015835090.1,XP_015840598.1,XP_008192433.1,XP_008192434.1,XP_008192441.1,XP_015835122.1	XP_026743825.1
INSECT01009	XP_001653595.1,XP_021695848.1,XP_021695849.1,XP_021695850.1	XP_016908757.1,XP_016908765.1,XP_016908774.1	NP_001014994.1,XP_006558427.2,XP_026298412.1,XP_026298414.1	XP_028030901.1,XP_028030902.1	NP_001036970.1,XP_012545027.1,XP_021203004.1,XP_021203005.1,XP_021203006.1	NP_001260111.1,NP_001260112.1,NP_001260113.1,NP_476565.1,NP_476566.1,NP_476567.1	XP_030027515.1,XP_030027524.1,XP_030027531.1	XP_013164908.1,XP_013164909.1,XP_013164914.1	XP_022824987.1,XP_022824988.1	XP_008201416.1,XP_975007.2	XP_026737667.1,XP_026737669.1
INSECT01017	XP_001659255.1,XP_021695778.1,XP_021695779.1,XP_021695780.1	XP_016921978.1	XP_392882.2	XP_028026375.1,XP_028026455.1,XP_028026179.1,XP_028026255.1,XP_028026309.1	XP_012550717.1,XP_012550715.1,NP_001103794.1,NP_001040396.1	NP_650234.3,NP_731744.1,NP_788664.2	XP_030036996.1	XP_013177968.1,XP_013177969.1,XP_013177970.1,XP_013177971.1,XP_013177972.1,XP_013177974.1	XP_022815998.1,XP_022815999.1,XP_022815997.1	XP_008193044.1,XP_015835358.1,XP_971575.1	XP_026739666.1,XP_026739667.1,XP_026739668.1,XP_026739664.1,XP_026739665.1
INSECT01035	XP_021700745.1,XP_021700746.1	XP_016922427.1	XP_006560861.1,XP_393406.4	XP_028034886.1,XP_028034887.1,XP_028034888.1,XP_028034889.1,XP_028034890.1,XP_028034891.1,XP_028034892.1	XP_012549767.1,XP_012549769.1,XP_012549770.1,XP_012549771.1,XP_012549768.1,XP_021206646.1	NP_001260586.1,NP_001260587.1,NP_609976.1,NP_724201.1	XP_030028844.1	XP_013176831.1,XP_013176832.1,XP_013176833.1,XP_013176834.1,XP_013176835.1	XP_022824185.1,XP_022824186.1,XP_022824187.1,XP_022824188.1,XP_022824189.1,XP_022824190.1	XP_008195644.1	XP_026734741.1
INSECT01111	XP_001649226.2,XP_021710112.1,XP_021710113.1,XP_021710114.1,XP_021711868.1	XP_028521537.1,XP_028521538.1	XP_016770706.1,XP_016770707.1	XP_028038161.1	XP_012551818.1,XP_012551899.1,XP_012551932.1,XP_021207492.1	NP_572320.2,NP_996357.1,NP_996358.2	XP_030023477.1,XP_030023478.1,XP_030023479.1,XP_030023480.1	XP_013182271.1,XP_013182272.1,XP_013182273.1,XP_013182274.1	XP_022819513.1,XP_022819514.1,XP_022819515.1,XP_022819516.1,XP_022819517.1	XP_008198472.1,XP_015839126.1	XP_026742533.1,XP_026742534.1
INSECT01131	XP_001658483.2	XP_016908861.1,XP_016908869.1,XP_016908874.1,XP_016908880.1,XP_016908886.1,XP_016908894.1,XP_016908904.1,XP_028521595.1,XP_028521597.1,XP_028521606.1,XP_028521607.1	XP_016770592.1,XP_026299378.1	XP_028038292.1,XP_028038294.1,XP_028038295.1,XP_028038296.1	XP_012548307.1,XP_012548311.1,XP_021205554.1	NP_001247266.1,NP_001262885.1,NP_651187.2	XP_030037204.1	XP_013163281.1	XP_022835126.1	XP_008193397.1	XP_026747879.1,XP_026747881.1,XP_026747882.1
INSECT01142	XP_001663322.2,XP_021706770.1	XP_016921973.1,XP_016921974.1,XP_016921975.1,XP_028525551.1	XP_006564625.1,XP_016768935.1,XP_016768936.1,XP_016768937.1,XP_016768938.1,XP_016768939.1,XP_624414.2	XP_028030355.1	XP_004921642.1	NP_001014591.1,NP_001163476.1,NP_001262078.1,NP_649111.1,NP_649154.2	XP_030027363.1,XP_030027364.1	XP_013182185.1,XP_013182187.1	XP_022820128.1,XP_022820129.1,XP_022820130.1	XP_001812556.1,XP_008197696.1	XP_026742775.1,XP_026742776.1,XP_026742777.1,XP_026742778.1,XP_026742779.1
INSECT01168	XP_021709642.1,XP_021709643.1,XP_021709644.1,XP_021709645.1,XP_021709646.1,XP_021709647.1	XP_016917447.1,XP_016917448.1,XP_016917449.1,XP_028524131.1	XP_026295174.1,XP_016766623.2,XP_026295168.1,XP_026295169.1,XP_026295170.1,XP_026295171.1,XP_026295172.1,XP_026295173.1	XP_028035927.1,XP_028035928.1	XP_004923649.1,XP_021201950.1	NP_001137948.1,NP_001261824.1,NP_729954.2,NP_729955.2	XP_030027334.1	XP_013170099.1	XP_022814236.1,XP_022814238.1	XP_015839272.1,XP_015839270.1	XP_026738815.1,XP_026738816.1
INSECT01169	XP_021709749.1	XP_016907584.1,XP_016907585.1,XP_028521005.1	XP_006563314.1,XP_016768015.1,XP_016768020.1,XP_624673.3	XP_028032893.1,XP_028032894.1	NP_001103813.1,XP_012545114.1	NP_477123.1,NP_725623.2,NP_995862.1	XP_030031720.1,XP_030031721.1	XP_013181772.1,XP_013181779.1,XP_013181786.1,XP_013181794.1,XP_013181801.1	XP_022818393.1,XP_022818394.1,XP_022818395.1	XP_008195147.1,XP_008195148.1,XP_008195150.1,XP_008195151.1,XP_008195152.1	XP_026728272.1,XP_026728273.1,XP_026728274.1,XP_026728275.1
INSECT01203	XP_001660161.1	XP_016921138.1,XP_016921139.1,XP_016921140.1,XP_016921141.1	NP_001128421.1,XP_016767017.2,XP_016767018.2,XP_016767019.2,XP_016767020.2	XP_028028295.1	XP_004924656.1	NP_001015157.2,NP_001015158.1,NP_001015159.2,NP_001015160.2,NP_001015161.2,NP_001015162.1,NP_001104465.1,NP_001188368.1,NP_001188369.1,NP_651617.1	XP_030027034.1	XP_013161223.1,XP_013166745.1,XP_013174273.1,XP_013174607.1	XP_022821069.1	XP_008191287.1,XP_008191288.1,XP_008191289.1,XP_966983.1	XP_026726180.1
INSECT01222	XP_021696852.1,XP_021696853.1	XP_016917999.1,XP_016918007.1,XP_016918015.1	XP_026297294.1,XP_026297295.1,XP_026297296.1,XP_026297297.1	XP_028036509.1	XP_004930200.1,XP_021206199.1	NP_648367.1,NP_729568.1	XP_030040109.1,XP_030040115.1	XP_013176546.1	XP_022821569.1,XP_022821570.1,XP_022821565.1,XP_022821566.1,XP_022821567.1,XP_022821568.1	XP_008190516.1,XP_008190517.1,XP_008190519.1,XP_008190520.2,XP_008190521.1,XP_008190522.1	XP_026732258.1,XP_026732259.1,XP_026732260.1,XP_026732261.1
INSECT01240	XP_021708352.1,XP_021708353.1	XP_016910487.1,XP_016910488.1	XP_006561225.1,XP_623199.2	XP_028037559.1,XP_028037560.1,XP_028037561.1	XP_004927888.1,XP_012547207.1,XP_012547208.1	NP_001189101.1,NP_001189102.1,NP_001189103.1,NP_001189104.1,NP_001261822.1,NP_648687.1,NP_729951.1,NP_729952.1	XP_030032471.1,XP_030032472.1,XP_030032473.1,XP_030037776.1	XP_013175136.1,XP_013175137.1	XP_022829010.1,XP_022829011.1	XP_008191928.1,XP_008191929.1	XP_026747084.1,XP_026747085.1,XP_026747086.1
INSECT01268	XP_001651486.2,XP_021694821.1	XP_016904990.1,XP_016904991.1,XP_028520303.1	XP_006562637.1,XP_395069.2	XP_028032411.1,XP_028032412.1,XP_028032413.1,XP_028032414.1,XP_028032415.1,XP_028032416.1	XP_004925516.1,XP_004925518.1,XP_004925519.1,XP_021203235.1	NP_651515.1,NP_733175.1	XP_030029298.1,XP_030029300.1,XP_030029301.1,XP_030029302.1	XP_013181146.1,XP_013181155.1	XP_022814578.1,XP_022814579.1,XP_022814580.1	XP_008200828.1,XP_968417.2	XP_026732704.1,XP_026732705.1
INSECT01271	XP_001653151.2,XP_021699513.1	XP_016917729.1,XP_016917730.1,XP_016917731.1	XP_001122854.1,XP_006572339.1,XP_006572340.1,XP_006572341.1	XP_028033276.1,XP_028033346.1	XP_004931988.1	NP_001261483.1,NP_001261484.1,NP_001261485.1,NP_001261486.1,NP_001261487.1,NP_648058.1	XP_030038767.1,XP_030038768.1,XP_030038790.1	XP_013178265.1,XP_013178266.1	XP_022816014.1,XP_022816015.1	XP_008194056.1,XP_008194057.1,XP_008194058.1,XP_008194059.1,XP_975783.1	XP_026739642.1,XP_026739643.1
INSECT01278	XP_001656061.1	XP_016907638.1,XP_028521016.1,XP_028521018.1,XP_028521019.1	XP_026297743.1,XP_396869.4	XP_028028524.1,XP_028028526.1	XP_012547173.1,XP_012547174.1,XP_021204765.1	NP_001163420.1,NP_001261724.1,NP_524028.2,NP_729743.1,NP_729745.1	XP_030023014.1,XP_030023015.1	XP_013161677.1,XP_013161678.1,XP_013161679.1	XP_022828936.1,XP_022828937.1,XP_022828938.1	XP_015839807.1	XP_026746298.1,XP_026746305.1,XP_026746312.1,XP_026746321.1
INSECT01303	XP_021701188.1	XP_028524929.1	XP_026300411.1	XP_028033302.1,XP_028043079.1	NP_001091831.1,XP_004922096.1,XP_021207529.1	NP_001162853.1,NP_477421.1,NP_722721.1,NP_722722.1,NP_722723.1,NP_722724.1	XP_030026662.1,XP_030027250.1	XP_013164587.1,XP_013179085.1	XP_022814101.1,XP_022814102.1,XP_022814103.1,XP_022814104.1,XP_022833147.1	XP_008198334.1,XP_008198335.1,XP_967559.1,XP_975266.1	XP_026730444.1,XP_026735111.1,XP_026735112.1
INSECT01326	XP_021711348.1,XP_021711349.1,XP_021711350.1,XP_021711351.1	XP_028521355.1	XP_026295805.1	XP_028029239.1	NP_001036994.1,XP_012544300.1	NP_001261040.1,NP_523767.2,NP_725653.1,NP_725654.1	XP_030022549.1,XP_030022550.1,XP_030022552.1,XP_030022553.1,XP_030022554.1,XP_030022564.1,XP_030022571.1,XP_030022572.1,XP_030022573.1,XP_030022575.1	XP_013179680.1,XP_013179882.1	XP_022822671.1,XP_022822882.1,XP_022823077.1	XP_008190960.1,XP_015833288.1,XP_967475.1	XP_026732536.1
INSECT01346	XP_001651266.2,XP_021710144.1,XP_021710146.1,XP_021710147.1	XP_016912965.1,XP_016918956.1	XP_006561354.1,XP_016770898.2,XP_026298109.1,XP_393173.2	XP_028037246.1	XP_004929696.1	NP_001261383.1,NP_001284937.1,NP_523909.2,NP_572306.1,NP_727078.1,NP_728908.1,NP_995994.1	XP_030020158.1,XP_030020159.1,XP_030020173.1	XP_013165491.1	XP_022824344.1,XP_022824593.1	NP_001034506.1	XP_026741260.1,XP_026741421.1,XP_026741422.1
INSECT01460	XP_001661086.1,XP_021698009.1	XP_016921657.1,XP_016921659.1,XP_016921658.1	XP_006566911.1,XP_393863.3,XP_016771064.1	XP_028030190.1,XP_028030191.1	XP_004931968.1,XP_012550792.1	NP_001014589.1,NP_001163457.1,NP_001034028.2	XP_030036781.1,XP_030036782.1	XP_013178000.1,XP_013178001.1,XP_013178002.1	XP_022816349.1,XP_022816350.1	XP_001812383.1,XP_008197692.1,XP_008197693.1,XP_015838688.1	XP_026739932.1,XP_026739933.1,XP_026739934.1,XP_026739935.1
INSECT01465	XP_001662707.2,XP_021694225.1,XP_021701587.1,XP_021701588.1,XP_021702807.1,XP_021702808.1,XP_021704526.1,XP_021708992.1	XP_016920153.1	XP_623061.2	XP_028036956.1,XP_028036957.1,XP_028036958.1	XP_021202075.1,XP_021202076.1	NP_001188767.1,NP_001285791.1,NP_609336.3	XP_030040048.1	XP_013171552.1,XP_013171553.1,XP_013171554.1	XP_022823658.1,XP_022823659.1,XP_022823660.1	XP_008192209.1	XP_026740493.1,XP_026740495.1,XP_026740496.1
INSECT01469	XP_011493480.1,XP_021701209.1,XP_021710745.1	XP_016905113.1,XP_016920658.1,XP_016920966.1,XP_028525271.1	XP_026299925.1	XP_028037448.1,XP_028037449.1,XP_028039374.1	XP_012545470.1,XP_012549218.1	NP_001096987.2,NP_511124.1	XP_030040702.1,XP_030032859.1	XP_013161838.1,XP_013171032.1,XP_013175583.1,XP_013176451.1,XP_013169625.1	XP_022818149.1,XP_022821255.1	XP_008195173.1,XP_968165.1,XP_015836700.1	XP_026732119.1,XP_026743037.1,XP_026743076.1
INSECT01476	XP_021695402.1,XP_021695403.1,XP_021695404.1	XP_016911863.1,XP_028522436.1,XP_028522437.1	XP_006562158.1,XP_006562159.1,XP_016767799.1,XP_016767800.1	XP_028027376.1,XP_028027377.1	NP_001040138.1,XP_021208504.1	NP_001137679.1,NP_477266.1,NP_599140.1,NP_725564.1,NP_725565.3	XP_030032914.1,XP_030032915.1	XP_013165567.1	XP_022837359.1	XP_001814187.1,XP_008195426.1,XP_015836981.1,XP_015836982.1,XP_015836983.1	XP_026740775.1,XP_026740776.1
INSECT01478	XP_021697398.1,XP_021697403.1	XP_016914596.1	XP_393426.1	XP_028032936.1,XP_028032938.1,XP_028032937.1	XP_004929900.1,XP_004929902.1,XP_004929901.1	NP_570087.1,NP_996346.2,NP_996347.1,NP_996348.1	XP_030021629.1,XP_030021630.1,XP_030021631.1,XP_030021628.1	XP_013162221.1,XP_013162222.1,XP_013162223.1,XP_013162224.1,XP_013162225.1	XP_022832515.1,XP_022832516.1,XP_022832517.1	XP_966498.1	XP_026727960.1,XP_026727961.1,XP_026727962.1
INSECT01498	XP_021706331.1	XP_016921732.1,XP_016921733.1,XP_016921734.1,XP_016921735.1	XP_006572335.2,XP_006572336.2,XP_006572337.2,XP_006572338.2	XP_028033464.1,XP_028033465.1,XP_028033466.1	XP_021205275.1	NP_001260222.1,NP_476986.1	XP_030036564.1	XP_013166689.1,XP_013166690.1,XP_013166691.1,XP_013166692.1,XP_013166693.1,XP_013166694.1,XP_013166695.1,XP_013166696.1,XP_013166697.1	XP_022818568.1	XP_008200345.1,XP_008200346.1	XP_026728705.1
INSECT01518	XP_001650777.2,XP_021707669.1,XP_021707670.1,XP_021707671.1,XP_021707672.1,XP_021707673.1	XP_016918117.1,XP_016918119.1	XP_006571093.2,XP_393202.4	XP_028027509.1	XP_004923145.1	NP_001036562.1,NP_001261097.1,NP_536790.1,NP_725919.1	XP_030032084.1	XP_013178624.1	XP_022828471.1,XP_022828528.1	XP_008191324.1,XP_008191326.1,XP_015833880.1	XP_026743422.1,XP_026743424.1,XP_026743425.1,XP_026743426.1,XP_026743427.1,XP_026743428.1
INSECT01545	XP_011493096.1,XP_011493724.1	XP_016904199.1,XP_016920634.1	XP_026299222.1,XP_026300036.1,XP_625037.1	XP_028032237.1,XP_028041419.1	XP_004927602.1,XP_004930933.1	NP_001287323.1,NP_476706.1,NP_523706.1	XP_030031520.1,XP_030039345.1	XP_013168200.1,XP_013181665.1,XP_013181666.1,XP_013181810.1,XP_013181912.1,XP_013182340.1	XP_022819745.1,XP_022834655.1	XP_966549.1,XP_974653.1	XP_026726952.1,XP_026744718.1
INSECT01551	XP_021695292.1,XP_021695297.1,XP_021712700.1	XP_016912154.1	XP_026296843.1	XP_028026555.1,XP_028026556.1	XP_004924511.1	NP_001097957.1,NP_001097958.1,NP_651634.1,NP_733256.2,NP_788753.1	XP_030024712.1,XP_030024713.1	XP_013170779.1,XP_013170780.1,XP_013170781.1,XP_013170782.1	XP_022817586.1,XP_022817587.1	XP_008195405.1,XP_008195406.1,XP_970329.1	XP_026743146.1,XP_026743147.1,XP_026743148.1,XP_026743149.1,XP_026743150.1
INSECT01556	XP_021697849.1	XP_016912683.1,XP_016912684.1,XP_016912685.1,XP_016912686.1	XP_006568023.2,XP_006568024.2,XP_026295305.1	XP_028041671.1	XP_004924858.1	NP_001163304.1,NP_001163305.1,NP_001261187.1,NP_001261188.1,NP_001261189.1,NP_001261190.1,NP_728505.1,NP_728507.1,NP_995946.1	XP_030024295.1	XP_013182112.1	XP_022819304.1,XP_022819305.1	XP_008197662.1,XP_015838690.1,XP_015838691.1,XP_015838692.1	XP_026746769.1,XP_026746770.1
INSECT01613	XP_001652783.1,XP_001652784.1	XP_016916516.1,XP_016916517.1	XP_006567440.1,XP_392515.2	XP_028031327.1,XP_028031328.1,XP_028031329.1,XP_028031330.1	XP_004923360.1,XP_012553105.1	NP_001246932.1,NP_001246933.1,NP_001246934.1,NP_001262294.1,NP_001287184.1,NP_730978.1,NP_730979.1	XP_030031598.1	XP_013170940.1,XP_013170941.1	XP_022817513.1,XP_022817514.1	XP_008195413.1,XP_015836828.1	XP_026743082.1,XP_026743083.1
INSECT01630	XP_001657237.1	XP_028520950.1	XP_016771612.1,XP_016771613.1,XP_016771614.1,XP_016771615.1,XP_016771616.1,XP_016771617.1,XP_026300735.1,XP_026300736.1,XP_026300737.1	XP_028040403.1	NP_001037293.1	NP_523957.1,NP_729237.1,NP_729238.1,NP_729239.1,NP_729240.1	XP_030025734.1,XP_030025735.1,XP_030025736.1	XP_013178355.1	XP_022822978.1,XP_022822979.1	XP_970745.1	XP_026741514.1,XP_026741515.1,XP_026741516.1
INSECT01669	XP_021703730.1,XP_021708156.1	XP_016914263.1	XP_006570938.1	XP_028034739.1	XP_004921784.1,XP_021202468.1,XP_021202470.1,XP_021202478.1	NP_001284830.1,NP_525053.1	XP_030038146.1	XP_013170501.1,XP_013171053.1,XP_013171054.1,XP_013171055.1,XP_013171056.1,XP_013171058.1,XP_013171059.1	XP_022817436.1,XP_022817437.1	XP_008200131.2,XP_015836867.1,XP_015836868.1,XP_015836869.1	XP_026734695.1,XP_026734696.1,XP_026734697.1
INSECT01671	XP_021703870.1	XP_016918805.1	XP_026302004.1	XP_028029179.1,XP_028029180.1,XP_028029181.1,XP_028029182.1	XP_012550460.2,XP_021207274.1	NP_001286665.1,NP_476773.1	XP_030021728.1,XP_030021729.1,XP_030021730.1	XP_013172200.1,XP_013172201.1,XP_013172202.1,XP_013172203.1,XP_013172205.1	XP_022830156.1,XP_022830157.1	XP_008191202.1,XP_008191203.1,XP_008191204.1,XP_008191205.1	XP_026733662.1,XP_026733663.1
INSECT01688	XP_021707527.1	XP_016910593.1,XP_028521993.1	XP_026302250.1,XP_394362.2	XP_028027094.1,XP_028027176.1,XP_028027241.1	XP_021207803.1	NP_001245723.1,NP_001285356.1,NP_573184.1	XP_030030377.1,XP_030031165.1	XP_013163540.1,XP_013171555.1	XP_022823525.1,XP_022823526.1,XP_022823527.1,XP_022823528.1,XP_022823530.1,XP_022823531.1	XP_008192108.1,XP_008192109.1,XP_974039.1	XP_026736617.1
INSECT01729	XP_001650786.1,XP_001650787.1,XP_021704457.1	XP_016906529.1,XP_016906530.1	XP_006561157.1,XP_392246.3	XP_028036764.1,XP_028036765.1,XP_028036766.1	XP_004926159.1,XP_004926160.1,XP_012545808.1	NP_001261050.1,NP_523772.1,NP_725679.1,NP_725680.2	XP_030028261.1	XP_013182602.1,XP_013182609.1,XP_013182615.1	XP_022818254.1,XP_022818255.1,XP_022818256.1	NP_001164092.1,XP_008195713.1	XP_026728494.1
INSECT01747	XP_001654456.2	XP_016915608.1	XP_026297815.1,XP_026297816.1	XP_028027902.1	XP_012546070.2,XP_012546071.2,XP_012546072.2,XP_021203760.1,XP_021203762.1,XP_021203767.1	NP_724916.1	XP_030029004.1,XP_030029005.1,XP_030029006.1,XP_030029007.1,XP_030029008.1,XP_030029009.1,XP_030029010.1	XP_013168982.1	XP_022831033.1	XP_008197361.1,XP_968692.2	XP_026725254.1,XP_026725255.1,XP_026725256.1,XP_026725257.1
INSECT01763	XP_001660039.1,XP_021698458.1,XP_021698459.1,XP_021698460.1	XP_016922695.1,XP_016922696.1	XP_006557454.2,XP_016766321.2,XP_392109.4	XP_028028093.1,XP_028028094.1	XP_004933026.1,XP_012551670.1	NP_001246817.1,NP_524858.1,NP_996118.1	XP_030029903.1,XP_030029904.1	XP_013165702.1,XP_013165703.1	XP_022827396.1,XP_022827397.1,XP_022827398.1	XP_968783.3	XP_026729080.1,XP_026729081.1,XP_026729082.1
INSECT01771	XP_001663052.2,XP_021698652.1,XP_021698653.1,XP_021698654.1	XP_016904338.1,XP_028520158.1,XP_028520159.1	XP_016772182.1,XP_394245.2	XP_028041788.1	NP_001268818.1,XP_012550379.1	NP_001246546.1,NP_001261258.1,NP_647617.2,NP_728614.1,NP_728615.1,NP_728616.1,NP_728617.1,NP_728618.1	XP_030020064.1	XP_013172368.1,XP_013172369.1	XP_022830253.1,XP_022830254.1	XP_008200193.1	XP_026738512.1
INSECT01772	XP_001663721.2	XP_016922690.1	XP_624711.1	XP_028033741.1,XP_028033742.1,XP_028033743.1	XP_012551824.1,XP_012551825.1,XP_012551826.1	NP_001263099.1,NP_651768.1	XP_030020355.1,XP_030020356.1,XP_030020357.1,XP_030020358.1,XP_030020359.1	XP_013176899.1	XP_022817055.1,XP_022817056.1,XP_022817057.1	XP_008195560.1,XP_966475.2,XP_008195561.1	XP_026742297.1,XP_026742298.1,XP_026742299.1,XP_026742300.1
INSECT01775	XP_001664106.1,XP_001664107.1	XP_016906330.2	XP_006562516.1,XP_016768292.1,XP_396275.3	XP_028039163.1,XP_028039164.1	XP_004927829.2,XP_012547265.1,XP_021204837.1	NP_001162797.1,NP_001162798.1,NP_001285444.1,NP_523409.1,NP_728264.1,NP_728265.1	XP_030023597.1,XP_030023598.1	XP_013175372.1,XP_013175373.1	XP_022829725.1,XP_022829726.1,XP_022829727.1	XP_015834942.1,XP_015834943.1	XP_026747275.1,XP_026747276.1
INSECT01858	XP_001648205.1,XP_021710388.1	XP_016908263.1,XP_016908266.1,XP_028521273.1	XP_006559672.1,XP_006559673.1,XP_006559674.1,XP_623860.2	XP_028040492.1,XP_028040493.1	XP_004922579.1,XP_012550807.1	NP_001246271.1,NP_610719.1	XP_030037816.1	XP_013182149.1,XP_013182157.1	XP_022818601.1	XP_015836863.1,XP_968906.1	XP_026728172.1,XP_026728173.1,XP_026728174.1,XP_026728176.1,XP_026728177.1
INSECT01865	XP_001650308.2	XP_016906810.1,XP_028520813.1	XP_006567899.1,XP_006567900.1,XP_016767785.1,XP_016767786.1,XP_026296806.1	XP_028033830.1,XP_028027549.1	XP_004924543.1,XP_004924544.1	NP_651728.1	XP_030036614.1,XP_030036615.1	XP_013170523.1,XP_013170524.1	XP_022818021.1,XP_022818022.1	XP_008195868.1,XP_008195869.1,XP_975068.2	XP_026742911.1,XP_026742912.1,XP_026746788.1,XP_026746789.1
INSECT01866	XP_001654283.2	XP_016904506.1	XP_026294735.1,XP_026294736.1,XP_026294737.1,XP_026294738.1,XP_026294739.1,XP_026294740.1,XP_026294741.1,XP_026294742.1,XP_026294743.1	XP_028039666.1,XP_028039667.1,XP_028039668.1	XP_004928356.1,XP_004928357.1,XP_004928358.1	NP_001262327.1,NP_649693.3,NP_731129.1	XP_030028578.1	XP_013172917.1	XP_022826661.1	XP_008191588.1,XP_008191627.2	XP_026731039.1
INSECT01871	XP_001652340.2	XP_016913623.1,XP_016913624.1	XP_026300900.1,XP_026300901.1	XP_028027074.1	XP_021202524.1,XP_021202525.1	NP_610117.1,NP_724352.1	XP_030040944.1,XP_030040945.1,XP_030040946.1,XP_030040947.1	XP_013177185.1,XP_013177186.1	XP_022835057.1,XP_022835058.1,XP_022835060.1	XP_015836330.1,XP_974579.1	XP_026739576.1,XP_026739577.1,XP_026739578.1,XP_026739579.1,XP_026739580.1
INSECT01917	XP_001664033.2,XP_021698601.1	XP_016906514.1,XP_016918138.2	XP_006557483.1,XP_624548.2	XP_028043389.1,XP_028027787.1	XP_004933193.1,XP_004923311.1	NP_570017.1,NP_996339.2,NP_730248.2,NP_730250.1	XP_030023959.1,XP_030040662.1	XP_013162319.1,XP_013166248.1	XP_022832758.1,XP_022815199.1	XP_001813433.1,XP_008191461.1	XP_026742388.1,XP_026735371.1
INSECT01933	XP_021695783.1	XP_016913091.1,XP_016913092.1,XP_016913093.1,XP_016913094.1,XP_016913098.1	XP_026300054.1,XP_026300055.1,XP_026300056.1,XP_026300057.1,XP_026300058.1,XP_026300059.1,XP_026300060.1,XP_026300061.1,XP_026300062.1	XP_028032553.1	XP_021204187.1,XP_004926458.1	NP_611885.3	XP_030023401.1	XP_013177942.1,XP_013177943.1	XP_022816027.1	XP_015839012.1,XP_015839013.1	XP_026729577.1
INSECT01941	XP_021697769.1	XP_016905873.1,XP_016905874.1	XP_006565452.1,XP_396525.2	XP_028036042.1,XP_028036043.1,XP_028036044.1	NP_001093309.1	NP_476641.1,NP_724440.1	XP_030023853.1,XP_030023854.1	XP_013165658.1,XP_013165659.1	XP_022827412.1,XP_022827413.1	XP_008190568.1,XP_015832996.1,XP_015832997.1	XP_026729073.1,XP_026729074.1,XP_026744880.1,XP_026744887.1,XP_026744888.1,XP_026746512.1
INSECT01977	XP_021708900.1	XP_016912151.1	XP_395357.3	XP_028031313.1,XP_028031314.1,XP_028031315.1,XP_028031316.1,XP_028031317.1,XP_028031318.1	NP_001036895.2,XP_012546705.1,XP_012546707.1,XP_021204354.1	NP_001262897.1,NP_001262898.1,NP_732942.1,NP_732943.1,NP_732944.2,NP_732945.1	XP_030037674.1,XP_030037682.1	XP_013170813.1	XP_022817511.1,XP_022817512.1	XP_970456.1	XP_026725757.1
INSECT01995	XP_001648452.3	XP_016904161.1	XP_003249289.2	XP_028035904.1	NP_001037083.1,XP_012544348.1,XP_012544349.1,XP_012544350.1,XP_021202505.1,XP_012544346.1	NP_001285202.1,NP_001285203.1,NP_001285204.1,NP_477510.1,NP_727689.1	XP_030040083.1,XP_030040085.1	XP_013181316.1,XP_013181318.1,XP_013181319.1	XP_022829707.1	XP_970797.1,XP_970881.1	XP_026726573.1,XP_026726575.1
INSECT02010	XP_001652212.1,XP_021705915.1	XP_016922533.1,XP_028525745.1,XP_028525746.1	XP_016773223.2,XP_026302064.1	XP_028033553.1,XP_028033554.1	NP_001180543.1,XP_021207858.1	NP_001286540.1,NP_523778.2	XP_030023679.1	XP_013173437.1	XP_022828203.1	NP_001107840.1,XP_008201496.1,XP_015839513.1	XP_026733953.1,XP_026744965.1,XP_026744966.1,XP_026744967.1,XP_026744968.1
INSECT02021	XP_001655108.1,XP_021696170.1	XP_016911611.1,XP_016919437.1	XP_394976.4,XP_395811.2	XP_028026861.1,XP_028036287.1	XP_004931440.2,XP_012552478.1	NP_647918.2,NP_651978.2	XP_030029504.1,XP_030033214.1,XP_030034960.1	XP_013167720.1,XP_013172245.1	XP_022830052.1,XP_022831573.1	XP_966633.1,XP_969419.1	XP_026731524.1,XP_026731879.1,XP_026740888.1
INSECT02039	XP_001659738.1,XP_021697183.1	XP_016904995.1	XP_016768732.1,XP_396725.4	XP_028025855.1,XP_028025854.1	XP_004924026.1,XP_012544020.1	NP_001097361.1,NP_001163184.1,NP_523780.1,NP_725732.1	XP_030041318.1,XP_030041319.1,XP_030041320.1	XP_013164928.1,XP_013164929.1	XP_022825150.1,XP_022825151.1,XP_022825148.1,XP_022825149.1	XP_008195255.1	XP_026737067.1,XP_026737066.1
INSECT02063	XP_021693810.1	XP_016919933.1,XP_028524926.1,XP_028524927.1,XP_028524928.1	XP_006557887.1,XP_006557888.1,XP_006557890.1,XP_016771307.1,XP_016771308.1	XP_028040956.1	NP_001106222.1	NP_001285414.1,NP_573319.1	XP_030024739.1,XP_030024740.1,XP_030024741.1	XP_013182088.1,XP_013182089.1,XP_013182090.1	XP_022819701.1,XP_022819702.1,XP_022819703.1	XP_968477.1	XP_026742725.1
INSECT02073	XP_021695725.1,XP_021695726.1	XP_016914770.1,XP_016914771.1	XP_006569523.1,XP_006569524.1,XP_016768634.1,XP_623738.2	XP_028033229.1,XP_028033230.1	XP_004929936.1,XP_021206012.1	NP_477358.1,NP_725476.1	XP_030039798.1,XP_030039805.1	XP_013179342.1,XP_013179343.1	XP_022832412.1,XP_022832413.1	XP_008196665.1,XP_015838005.1,XP_015838007.1	XP_026727825.1,XP_026727826.1
INSECT02090	XP_021700843.1,XP_021700844.1	XP_016919914.1	XP_393336.2	XP_028040513.1,XP_028040521.1	XP_004923976.1,XP_012543955.1	NP_001286120.1,NP_620114.3	XP_030022676.1,XP_030022678.1,XP_030022679.1,XP_030022680.1,XP_030022681.1	XP_013179963.1,XP_013179964.1	XP_022823145.1	XP_008196746.1,XP_008196747.1	XP_026735603.1,XP_026735611.1,XP_026735619.1,XP_026735629.1,XP_026735638.1
INSECT02123	XP_021710519.1,XP_021710520.1	XP_016903792.1,XP_028519925.1	XP_006564561.2	XP_028029753.1,XP_028029760.1,XP_028029770.1	XP_021207214.1	NP_001260903.1,NP_477067.2	XP_030036011.1	XP_013172190.1,XP_013172192.1	XP_022835259.1,XP_022835260.1,XP_022835261.1	XP_008193846.1,XP_008193849.1,XP_008193852.1	XP_026730602.1,XP_026730611.1,XP_026730622.1,XP_026730630.1,XP_026730639.1
INSECT02153	XP_001650655.1,XP_021696559.1	XP_028520631.1	XP_026295298.1,XP_026295299.1,XP_026295300.1	XP_028038067.1,XP_028038068.1	XP_021206385.1,XP_021206386.1,XP_021206387.1	NP_001286950.1,NP_647989.2	XP_030023202.1,XP_030023203.1	XP_013180604.1,XP_013180605.1,XP_013180606.1	XP_022819522.1,XP_022819523.1	XP_971710.2	XP_026724703.1,XP_026724701.1,XP_026724702.1
INSECT02157	XP_001651590.1	XP_016920049.1,XP_016920048.1	XP_392209.1,XP_003251284.1	XP_028042996.1,XP_028042995.1	XP_021204673.1,XP_012547119.1,XP_012547120.1	NP_001104459.2	XP_030027952.1,XP_030027953.1,XP_030027954.1	XP_013175324.1,XP_013175325.1,XP_013175326.1,XP_013175327.1	XP_022829724.1	XP_008192278.1,XP_008192279.1,XP_975592.2	XP_026747510.1,XP_026747511.1
INSECT02162	XP_001652658.1,XP_021710263.1	XP_016912797.1,XP_016912799.1	XP_016766675.1,XP_396375.5	XP_028033444.1,XP_028033445.1,XP_028033446.1	XP_004928610.1,XP_004928611.1,XP_021205188.1	NP_001261404.1,NP_523916.2	XP_030037935.1,XP_030038185.1,XP_030038955.1	XP_013167080.1,XP_013167081.1	XP_022830042.1,XP_022830050.1	NP_001164155.1,XP_008198729.1	XP_026725782.1,XP_026725783.1
INSECT02163	XP_001653009.1	XP_016910957.1,XP_028521759.1,XP_028521762.1,XP_028521764.1,XP_028521772.1	XP_006558932.1,XP_006558936.1,XP_026297918.1,XP_026297919.1,XP_026297920.1,XP_026297921.1,XP_026297922.1	XP_028043028.1,XP_028043030.1	XP_012547401.1,XP_021204811.1,XP_021204812.1	NP_649589.1	XP_030033489.1	XP_013175249.1	XP_022829143.1	XP_008192479.1	XP_026747440.1
INSECT02176	XP_001655658.1,XP_021706174.1	XP_016918847.1,XP_016918848.1,XP_016918850.1	XP_003251737.1,XP_006571390.1,XP_006571391.1,XP_016773405.1,XP_392831.2	XP_028027652.1,XP_028027653.1	XP_021209106.1	NP_001097001.1,NP_001259621.1,NP_523372.2	XP_030034419.1	XP_013178655.1,XP_013178656.1	XP_022828606.1	XP_001814869.1,XP_015833446.1,XP_015833447.1	XP_026743590.1
INSECT02184	XP_001657837.1	XP_016920118.1	XP_006559268.1,XP_026301223.1,XP_026301224.1	XP_028034580.1	XP_012548197.1	NP_001247139.1,NP_652611.1	XP_030032412.1,XP_030032413.1,XP_030032414.1,XP_030032415.1	XP_013167824.1,XP_013167826.1	XP_022832117.1,XP_022832118.1,XP_022832119.1	XP_967263.1	XP_026746019.1,XP_026746020.1,XP_026746021.1,XP_026730238.1,XP_026730251.1
INSECT02201	XP_001662010.2,XP_021699135.1,XP_021699136.1,XP_021699138.1,XP_021710757.1	XP_016914801.1,XP_016914802.1,XP_016914803.1	XP_006565517.1,XP_016768749.1,XP_016768750.1,XP_392453.3	XP_028029160.1	XP_004931600.2	NP_611753.4	XP_030021721.1,XP_030021722.1	XP_013172613.1,XP_013172614.1,XP_013172615.1	XP_022830176.1	XP_008193899.1,XP_967203.1	XP_026733899.1
INSECT02232	XP_021697848.1	XP_016912687.1,XP_016915619.1,XP_028522742.1,XP_028522743.1	XP_006569888.1,XP_026298238.1,XP_392483.3,XP_395640.3,XP_006568021.1	XP_028041663.1	XP_004924846.1	NP_001163479.1,NP_001287125.1,NP_649168.2,NP_730476.1	XP_030031362.1	XP_013182291.1	XP_022819879.1,XP_022820144.1	XP_001811587.1,XP_015838699.1,XP_966343.1	XP_026746760.1,XP_026746761.1
INSECT02250	XP_021703642.1	XP_016904280.1,XP_016904256.1,XP_016904264.1,XP_016904273.1	XP_006561780.1,XP_624668.3,XP_006561777.1,XP_006561778.1,XP_006561779.1	XP_028041967.1	XP_004929274.1	NP_609095.1,NP_723243.1	XP_030021438.1,XP_030021439.1,XP_030021440.1	XP_013181194.1	XP_022820501.1,XP_022820502.1	XP_015835821.1,XP_015835822.1,XP_008193890.1	XP_026738407.1,XP_026738332.1
INSECT02266	XP_021706286.1,XP_021706287.1,XP_021706288.1,XP_021706289.1,XP_021706290.1	XP_016910483.1,XP_028521940.1	XP_006565922.1,XP_016766379.1,XP_016766380.1	XP_028035601.1,XP_028035602.1	XP_004922826.1	NP_001245420.1,NP_524621.2,NP_726566.1,NP_726567.2,NP_995595.1	XP_030023323.1	XP_013171362.1	XP_022823458.1	XP_008200359.1,XP_969302.1	XP_026736245.1
INSECT02277	XP_021708369.1,XP_021708370.1,XP_021708372.1,XP_021708373.1,XP_021708374.1	XP_016917888.1,XP_028524216.1	XP_396132.4	XP_028028300.1,XP_028028301.1	XP_004926499.1,XP_012546085.1	NP_001246451.1,NP_611592.2	XP_030038945.1	XP_013174422.1	XP_022818888.1	XP_015835901.1	XP_026725615.1,XP_026725616.1,XP_026725617.1,XP_026725618.1,XP_026725619.1
INSECT02279	XP_021709267.1,XP_021709268.1,XP_021709269.1,XP_021709270.1	XP_016912801.1	XP_006563951.2	XP_028033371.1	XP_021203991.1	NP_001286214.1,NP_001286215.1,NP_610414.1,NP_724716.1	XP_030028650.1,XP_030028647.1,XP_030028649.1	XP_013179671.1	XP_022822556.1,XP_022822557.1,XP_022822558.1,XP_022822559.1	XP_015837847.1,XP_973673.1	XP_026733342.1,XP_026733343.1
INSECT02342	XP_001652370.2,XP_021707687.1	XP_016907909.1,XP_016909170.1,XP_016909178.1,XP_016909187.1,XP_028520792.1,XP_028521182.1	NP_001264228.1,XP_016770661.2,XP_026299392.1	XP_028030007.1	XP_012550967.1	NP_001284936.1,NP_651962.2	XP_030019824.1	XP_013164896.1	XP_022837855.1	XP_008196911.1,XP_015838190.1,XP_015838191.1	XP_026739518.1
INSECT02357	XP_001653905.2	XP_016910061.1,XP_016910062.1,XP_016910063.1,XP_016910064.1,XP_016910066.1	XP_006568089.1,XP_006568090.1,XP_006568091.1,XP_006568092.1	XP_028039093.1,XP_028039094.1	XP_004934273.1	NP_511143.2	XP_030035691.1	XP_013180720.1	XP_022819930.1,XP_022819931.1	XP_008198520.1,XP_973382.2	XP_026747729.1,XP_026747730.1,XP_026747731.1,XP_026747732.1
INSECT02378	XP_001656142.2	XP_016908397.1,XP_028521331.1	XP_026295484.1,XP_026295485.1,XP_026295486.1	XP_028029073.1,XP_028029074.1	NP_001037009.1,XP_021207135.1	NP_001260580.1,NP_476760.1	XP_030037972.1,XP_030039311.1,XP_030038975.1	XP_013172339.1,XP_013172340.1,XP_013181718.1,XP_013181858.1	XP_022829849.1	XP_008193409.1,XP_015833850.1	XP_026733937.1
INSECT02384	XP_001656862.1,XP_021695649.1,XP_021695650.1,XP_021695651.1,XP_021695652.1,XP_021695653.1,XP_021695654.1,XP_021695655.1,XP_021695656.1	XP_016915491.1	XP_392800.3	XP_028036248.1	XP_021202133.1	NP_001163084.1,NP_610352.2	XP_030031717.1,XP_030031725.1,XP_030031731.1,XP_030031738.1	XP_013176848.1	XP_022822093.1	XP_001814199.1	XP_026739231.1
INSECT02388	XP_001657309.1,XP_001657310.1,XP_021709409.1,XP_021711736.1	XP_016917905.1	XP_026296371.1,XP_026296372.1	XP_028042556.1,XP_028042562.1	NP_001037538.1	NP_611878.1,NP_726411.1	XP_030022710.1,XP_030033456.1	XP_013179990.1,XP_013179991.1	XP_022822589.1,XP_022822590.1	XP_974942.1	XP_026735277.1,XP_026735282.1,XP_026735459.1,XP_026735465.1
INSECT02430	XP_021693885.1,XP_021693886.1,XP_021693887.1	XP_028520745.1	XP_001120391.3,XP_006562502.2,XP_006562503.2,XP_016768188.2	XP_028035141.1	XP_021205409.1	NP_001163757.1,NP_524998.1,NP_733245.1,NP_001247346.1,NP_001247347.1,NP_001247348.1,NP_733244.5	XP_030035832.1	XP_013162846.1,XP_013163929.1	XP_022831356.1	XP_008193405.1	XP_026747555.1
INSECT02459	XP_021699337.1,XP_021699338.1,XP_021699340.1,XP_021699341.1,XP_021699342.1	XP_016914960.1	XP_026298944.1	XP_028029033.1,XP_028029034.1	XP_021207215.1,XP_021207226.1	NP_001261228.1,NP_001261229.1,NP_728554.1	XP_030037677.1	XP_013172282.1,XP_013172283.1	XP_022830024.1,XP_022830025.1,XP_022830026.1	XP_972197.1	XP_026738265.1,XP_026738266.1
INSECT02471	XP_021702663.1,XP_021702664.1,XP_021702665.1,XP_021702666.1,XP_021702668.1,XP_021702669.1	XP_016917392.1,XP_016917393.1,XP_016917394.1	XP_006569907.1,XP_006569908.1,XP_006569909.1,XP_006569910.1	XP_028025189.1	XP_012547971.1	NP_001036462.1,NP_001036463.1	XP_030022629.1	XP_013167005.1	XP_022820835.1,XP_022820847.1	XP_967543.1	XP_026725930.1
INSECT02556	XP_001650089.2,XP_021706777.1	XP_028522112.1	XP_026300357.1,XP_026300358.1,XP_026300359.1	XP_028033541.1	XP_021205313.1	NP_001261906.1,NP_001261907.1,NP_536745.4,NP_536746.1,NP_730088.1,NP_730089.1	XP_030036345.1,XP_030036757.1	XP_013166955.1	XP_022824228.1	XP_008198806.1,XP_008198807.1,XP_008198808.1,XP_008198809.1	XP_026725796.1
INSECT02582	XP_001653823.1,XP_001653824.1	XP_028521859.1	XP_006568084.2,XP_006568085.2	XP_028033280.1	XP_012547253.1,XP_012547254.1	NP_001259905.1,NP_608646.3,NP_722763.1	XP_030032345.1,XP_030038085.1	XP_013175234.1,XP_013175235.1	XP_022828903.1,XP_022828904.1,XP_022828905.1	XP_008192636.1,XP_008192637.1	XP_026747175.1
INSECT02589	XP_001654340.2,XP_021699250.1,XP_021699251.1,XP_021699252.1,XP_021699253.1,XP_021699255.1	XP_016921723.1	XP_026299072.1	XP_028042762.1	XP_021202700.1	NP_001286976.1,NP_524661.1	XP_030036067.1,XP_030036064.1	XP_013178253.1,XP_013178254.1,XP_013178255.1,XP_013178256.1	XP_022816029.1	XP_975257.1	XP_026739789.1
INSECT02627	XP_001658462.1,XP_021712291.1	XP_016904254.1,XP_016904255.1,XP_016904257.1	XP_006557451.1,XP_006557452.1,XP_026299679.1,XP_394141.2	XP_028035845.1,XP_028035846.1	XP_004928553.1,XP_004928554.1,XP_012547992.1,XP_012547993.1	NP_477184.1,NP_725552.1	XP_030022662.1	XP_013167266.1	XP_022823318.1	XP_008191114.2	XP_026725879.1
INSECT02659	XP_001663434.1,XP_001663435.1	XP_016915893.1,XP_016915894.1	XP_006560452.1,XP_026300634.1	XP_028037337.1,XP_028037338.1	XP_004930994.2	NP_001246108.1,NP_001246109.1,NP_001246110.1,NP_001246111.1,NP_477496.1	XP_030033039.1,XP_030033040.1	XP_013168387.1,XP_013168388.1	XP_022821131.1	XP_015835882.1,XP_973263.2	XP_026727277.1
INSECT02668	XP_021693037.1	XP_028520826.1	XP_026296376.1,XP_026296377.1,XP_026296378.1,XP_026296379.1,XP_026296380.1	XP_028031374.1,XP_028031375.1	XP_004923359.1,XP_021209241.1	NP_001138011.1,NP_001262293.1,NP_649566.2,NP_730976.1	XP_030031606.1	XP_013161328.1,XP_013170486.1	XP_022817982.1	XP_008195933.1,XP_975498.3	XP_026743314.1
INSECT02681	XP_021695478.1	XP_016922525.1,XP_028525769.1,XP_028525770.1	XP_026295584.1,XP_026295586.1	XP_028032935.1,XP_028032945.1	XP_004932830.1,XP_012551474.1	NP_524780.1	XP_030019842.1,XP_030019843.1	XP_013179403.1	XP_022832346.1,XP_022832347.1,XP_022832348.1	XP_970842.1	XP_026747173.1,XP_026747182.1
INSECT02757	XP_021712876.1	XP_016916139.2	XP_026301491.1	XP_028034761.1,XP_028034762.1	XP_021202546.1,XP_021202550.1	NP_524471.2,NP_732925.1	XP_030036180.1,XP_030038784.1	XP_013163681.1,XP_013163684.1,XP_013170749.1,XP_013180916.1,XP_013180917.1	XP_022818064.1	XP_008195509.1	XP_026734233.1,XP_026734234.1
INSECT02785	XP_001648130.1	XP_016913997.1	XP_006565266.1	XP_028037570.1,XP_028037571.1	XP_004927884.1,XP_012547334.1,XP_012547335.1	NP_523719.1,NP_725203.1,NP_725204.1	XP_030032475.1,XP_030038334.1	XP_013175309.1,XP_013175310.1,XP_013175311.1	XP_022829094.1,XP_022829096.1	XP_972116.1	XP_026747092.1,XP_026747093.1
INSECT02790	XP_001649001.1,XP_021707753.1	XP_016908856.1,XP_016910846.1	XP_003249300.1	XP_028031537.1	NP_001040265.1	NP_788762.1,NP_788763.1,NP_996311.1	XP_030029177.1	XP_013175990.1,XP_013175991.1,XP_013175992.1,XP_013175993.1,XP_013175994.1	XP_022822433.1,XP_022822434.1,XP_022822435.1	XP_015832908.1	XP_026731761.1
INSECT02807	XP_001651046.2	XP_016905313.2,XP_016918820.1	NP_001265264.1,XP_006571516.1	XP_028034179.1,XP_028034180.1	NP_001188507.1,XP_012549888.1	NP_001285335.1,NP_001285336.1,NP_001285337.1,NP_536796.2	XP_030025035.1	XP_013168402.1	XP_022821211.1	XP_008194358.1,XP_015835681.1,XP_015835682.1,XP_015835683.1	XP_026726855.1
INSECT02815	XP_001651843.2,XP_021700330.1,XP_021700331.1,XP_021700333.1,XP_021700334.1	XP_016906511.1,XP_016906977.1,XP_028520788.1	XP_006562961.2,XP_396986.3	XP_028039900.1	XP_004924238.1,XP_012544201.1,XP_021202387.1	NP_001286847.1,NP_611935.1	XP_030036393.1	XP_013163179.1	XP_022820066.1	XP_966906.2	XP_026743649.1
INSECT02817	XP_001652452.1	XP_016907554.1,XP_016907555.1	XP_001120202.2,XP_006562820.1	XP_028043580.1,XP_028043702.1	XP_004922102.1,XP_004922104.1	NP_001027225.1,NP_001027226.1,NP_001027227.1,NP_001245944.1,NP_001285748.1	XP_030036415.1	XP_013165664.1	XP_022827404.1	NP_001034525.1	XP_026728889.1
INSECT02822	XP_001653252.2,XP_021698468.1,XP_001662239.2,XP_021705457.1,XP_021705458.1	XP_016921349.1	NP_001171492.1,NP_001171493.1,XP_006570759.1	XP_028038347.1	NP_001036999.1	NP_728868.1,NP_728869.1,NP_728870.1	XP_030021164.1	XP_013173185.1	XP_022828145.1,XP_022828147.1	NP_001164309.1,XP_008198961.1	XP_026743626.1
INSECT02828	XP_001653700.1,XP_001653701.1	XP_016920157.1	XP_392758.2	XP_028037573.1	NP_001040518.1	NP_001033818.1,NP_001284755.1,NP_477390.1,NP_726690.1,NP_726691.1,NP_726692.1,NP_726693.1,NP_726694.1,NP_726695.1	XP_030028149.1	XP_013175409.1	XP_022829623.1	XP_974524.1	XP_026747047.1,XP_026747048.1
INSECT02871	XP_001661020.1,XP_021703120.1,XP_021703121.1	XP_016922912.1,XP_016922914.1,XP_028519868.1	XP_026300873.1,XP_026300874.1,XP_026300875.1,XP_026300876.1	XP_028033750.1,XP_028033751.1,XP_028033753.1	XP_004933304.1	NP_610431.1	XP_030020373.1	XP_013177235.1	XP_022816842.1	XP_008196368.1,XP_973603.2	XP_026742392.1
INSECT02874	XP_001661549.2,XP_021699877.1	XP_028524260.1	XP_026296881.1,XP_026296882.1	XP_028025360.1	XP_004931345.1	NP_001262490.1,NP_650134.1	XP_030031455.1	XP_013166290.1	XP_022815297.1	XP_008194286.1,XP_015835778.1,XP_015835779.1,XP_015835780.1	XP_026735669.1,XP_026735670.1,XP_026735671.1,XP_026735672.1,XP_026735673.1
INSECT02894	XP_021693013.1	XP_016911853.1,XP_028522430.1	XP_016767651.1,XP_396990.3	XP_028036700.1,XP_028036701.1	XP_004924579.1,XP_012544412.1	NP_731647.3,NP_996198.2	XP_030024657.1,XP_030024658.1	XP_013170681.1	XP_022818161.1,XP_022818162.1,XP_022817500.1	XP_008195128.1	XP_026734526.1
INSECT02897	XP_021693131.1	XP_016918322.1	XP_396906.3	XP_028034077.1,XP_028034078.1	XP_004927169.1,XP_012546665.1,XP_021203311.1	NP_001262243.1,NP_001262244.1,NP_649438.1,NP_730785.1	XP_030030485.1,XP_030030487.1	XP_013177987.1,XP_013177988.1	XP_022816657.1	XP_967193.1	XP_026745846.1
INSECT02918	XP_021698549.1	XP_016910186.1,XP_016910187.1,XP_016910188.1	XP_006561137.1,XP_026296770.1,XP_026296771.1	XP_028031226.1	XP_004927728.2,XP_012553180.2	NP_610284.1	XP_030038191.1,XP_030038192.1,XP_030038193.1,XP_030038194.1,XP_030038195.1	XP_013164107.1	XP_022837620.1	XP_008196357.1,XP_008196358.1	XP_026730821.1
INSECT02936	XP_021704743.1	XP_016909425.1,XP_016914155.2,XP_028523133.1,XP_028523134.1	XP_006565495.2,XP_006565496.2	XP_028031042.1	XP_004925203.1,XP_012545048.1,XP_012545050.1,XP_021203013.1,XP_021203014.1	NP_524341.3	XP_030028363.1	XP_013165122.1,XP_013165123.1	XP_022825293.1	XP_008201051.1,XP_015840765.1	XP_026737157.1
INSECT02960	XP_021710115.1,XP_021710116.1	XP_016904356.1	XP_623111.3	XP_028040056.1,XP_028040057.1	NP_001136443.1,XP_012548051.1	NP_001096993.1,NP_001096994.1,NP_001285300.1,NP_477042.1,NP_727901.1,NP_996451.1,NP_996452.1	XP_030024491.1	XP_013167700.1	XP_022831631.1	NP_001280512.1	XP_026727677.1,XP_026727684.1
INSECT02964	XP_021710813.1,XP_021710814.1	XP_016913606.1,XP_016913607.1,XP_016913609.1	XP_006562974.2,XP_006562976.2,XP_016771530.2	XP_028027096.1	XP_004932541.1,XP_004932542.1	NP_001246993.1,NP_649828.1	XP_030036450.1	XP_013169458.1	XP_022830895.1,XP_022830896.1	XP_008194592.1,XP_970862.2	XP_026728941.1,XP_026728942.1
INSECT03036	XP_001652261.2	XP_016906446.1,XP_028520736.1	XP_001122160.2,XP_006562517.1	XP_028039162.1	NP_001296553.1	NP_001261176.1,NP_001261177.1,NP_611979.1	XP_030023596.1	XP_013175336.1	XP_022826996.1,XP_022826997.1,XP_022826998.1	NP_001164308.1,XP_008191735.1,XP_008191737.1,XP_015834308.1	XP_026747274.1
INSECT03045	XP_001653177.1,XP_021699463.1	XP_016918625.1	XP_006571646.1,XP_393567.3	XP_028028030.1	XP_004924801.1	NP_001287044.1,NP_001287045.1,NP_648565.1,NP_729798.1	XP_030036827.1	XP_013178185.1,XP_013178186.1	XP_022816652.1,XP_022815900.1	XP_015836536.1,XP_968143.1	XP_026739566.1
INSECT03046	XP_001653306.1,XP_021695107.1,XP_021705515.1	XP_016908483.2	XP_026298541.1	XP_028034918.1,XP_028034927.1	XP_012551520.1	NP_001285655.1,NP_001285656.1,NP_608985.1,NP_723150.1	XP_030020734.1,XP_030020735.1	XP_013179482.1,XP_013179483.1	XP_022832518.1,XP_022832519.1	XP_015835894.1	XP_026745268.1
INSECT03047	XP_001653392.1,XP_021700629.1	XP_016906226.1,XP_016906227.1,XP_016906228.1,XP_016906229.1	XP_006571185.1,XP_006571186.1,XP_006571187.1,XP_396469.1	XP_028032408.1	XP_004925540.1	NP_001303316.1,NP_723391.2	XP_030031235.1	XP_013178092.1	XP_022814413.1	XP_973833.1	XP_026733271.1,XP_026733272.1
INSECT03065	XP_001655637.2,XP_021694126.1,XP_021694127.1,XP_021712660.1,XP_021712661.1,XP_021712662.1	XP_016908005.1,XP_016908006.1	XP_006566407.2,XP_016770754.2	XP_028037689.1,XP_028037690.1	XP_004923021.1,XP_004923022.1	NP_523568.2	XP_030031524.1	XP_013168239.1	XP_022821047.1	XP_015835402.1	XP_026726993.1
INSECT03072	XP_001656105.2	XP_016912214.1	XP_395694.2	XP_028036421.1	XP_004926522.1,XP_004926523.1	NP_731237.1,NP_731238.1	XP_030026731.1,XP_030026732.1,XP_030026733.1,XP_030026734.1	XP_013178141.1,XP_013178142.1	XP_022816144.1,XP_022816145.1	XP_008196345.1	XP_026729416.1,XP_026729417.1,XP_026729418.1
INSECT03077	XP_001656670.1,XP_021700253.1,XP_021700254.1	XP_016922375.1,XP_016922376.1	NP_001011626.2,NP_001091636.1	XP_028037365.1	NP_001037108.1	NP_001245905.1,NP_001245906.1,NP_477016.1,NP_599131.1,NP_723136.1,NP_995635.1	XP_030033425.1	XP_013168258.1	XP_022820528.1	NP_001164136.1	XP_026727245.1
INSECT03081	XP_001657084.1	XP_016921245.1,XP_016921246.1,XP_016921247.1	XP_006570789.1,XP_006570790.1,XP_016766860.1,XP_016766871.1	XP_028040542.1	XP_021204516.1	NP_001246058.1,NP_609842.1	XP_030021306.1	XP_013166059.1	XP_022815637.1	XP_008200571.1,XP_015836517.1,XP_015836524.1,XP_015836528.1,XP_015836530.1	XP_026735524.1
INSECT03107	XP_001659371.1,XP_021708848.1	XP_016906263.1,XP_016906264.1,XP_016906265.1	XP_026301958.1,XP_026301960.1,XP_026301961.1	XP_028042791.1,XP_028042792.1	XP_004933126.1	NP_001245762.1,NP_001245763.1,NP_523414.1	XP_030026679.1	XP_013179480.1,XP_013179481.1	XP_022833002.1	XP_966688.1	XP_026730245.1
INSECT03114	XP_001660977.2,XP_021711928.1	XP_016917978.1	XP_026297298.1	XP_028032558.1	XP_004925552.1	NP_477027.1	XP_030036232.1	XP_013161417.1,XP_013161509.1,XP_013161510.1,XP_013163846.1,XP_013170443.1,XP_013171290.1,XP_013174205.1,XP_013178019.1	XP_022814688.1	XP_968671.1,XP_968743.1	XP_026732312.1
INSECT03193	XP_021701680.1,XP_021701681.1	XP_016906214.1	XP_396550.2	XP_028032361.1	XP_012548343.2,XP_021205596.1,XP_021205597.1	NP_609486.2,NP_723654.1	XP_030027408.1	XP_013181379.1,XP_013181380.1,XP_013181382.1	XP_022820340.1	XP_008200200.1,XP_008200206.1	XP_026737918.1,XP_026737919.1,XP_026737920.1
INSECT03275	XP_001648499.1,XP_021709259.1,XP_021709260.1,XP_021709261.1,XP_021709262.1	XP_016920354.1	XP_624564.1	XP_028035308.1	XP_004928871.1	NP_001262726.1,NP_001287402.1,NP_524404.1	XP_030040112.1	XP_013167912.1	XP_022831350.1	XP_008196107.1,XP_008196108.1,XP_968982.1	XP_026728573.1
INSECT03286	XP_001650130.2	XP_016908604.1	XP_026300270.1,XP_026300271.1	XP_028041851.1,XP_028041852.1,XP_028041853.1	XP_012546208.1,XP_012546209.1	NP_001259917.1,NP_001259918.1,NP_608664.2	XP_030038268.1	XP_013174783.1,XP_013174784.1,XP_013182762.1	XP_022837109.1	XP_971886.1	XP_026734169.1,XP_026734170.1
INSECT03300	XP_001652102.2	XP_016912566.1	XP_006564044.2	XP_028043014.1,XP_028043092.1	XP_004932124.1,XP_012550979.1	NP_610086.3,NP_001014493.2,NP_001014494.1	XP_030040914.1,XP_030040917.1	XP_013165077.1,XP_013164464.1	XP_022837957.1	XP_008190612.1	XP_026734398.1,XP_026734413.1
INSECT03304	XP_001652432.2	XP_016907091.1,XP_016907092.1	XP_006565687.1,XP_391988.2	XP_028040711.1	NP_001040165.1	NP_001287054.1,NP_648624.1,NP_729863.1	XP_030039834.1	XP_013166474.1	XP_022822703.1,XP_022822704.1	XP_970872.1	XP_026741531.1,XP_026741532.1,XP_026741533.1,XP_026741534.1
INSECT03334	XP_001654881.1,XP_021701283.1	XP_028524162.1,XP_028524163.1	XP_006562876.1,XP_006562877.1	XP_028042955.1	XP_004927768.1	NP_001137776.1,NP_476841.1	XP_030033488.1	XP_013175248.1	XP_022829139.1,XP_022829140.1	XP_015833827.1,XP_015836642.1,XP_969559.4,XP_008193864.1	XP_026747439.1
INSECT03344	XP_001656071.2	XP_016919720.1	XP_624023.2	XP_028027507.1,XP_028027508.1	XP_004929693.1	NP_524840.2,NP_730716.1,NP_788565.1	XP_030020135.1	XP_013168944.1,XP_013169925.1,XP_013174632.1,XP_013181728.1,XP_013181770.1,XP_013181869.1	XP_022824460.1	XP_973584.1	XP_026741259.1
INSECT03387	XP_001660510.1	XP_016911911.1,XP_016911918.1	XP_016768675.1,XP_624014.2	XP_028030144.1,XP_028030145.1,XP_028030146.1,XP_028030147.1	XP_012546846.1	NP_610735.1	XP_030019829.1,XP_030019830.1	XP_013170157.1	XP_022814159.1,XP_022814160.1	XP_015840170.1,XP_966931.1	XP_026739192.1
INSECT03395	XP_001661802.1	XP_016915511.1	XP_396039.6	XP_028033356.1,XP_028033357.1,XP_028033358.1,XP_028033359.1,XP_028033360.1	XP_004932198.1,XP_004932199.1,XP_004932200.1,XP_004932201.1,XP_021207663.1	NP_611856.1	XP_030027293.1	XP_013165171.1	XP_022837739.1	XP_972853.1	XP_026735108.1
INSECT03407	XP_001663309.2	XP_016910279.2	XP_623198.1	XP_028028102.1,XP_028028103.1,XP_028028104.1	NP_001166192.1	NP_477395.1,NP_728648.1	XP_030025800.1,XP_030025802.1	XP_013165644.1,XP_013165645.1	XP_022827316.1,XP_022827317.1	XP_967472.1	XP_026729963.1,XP_026729965.1
INSECT03408	XP_001663402.2	XP_016906747.1,XP_016906748.1,XP_016906749.1,XP_016906750.1	XP_001122827.2,XP_006564836.1,XP_006564837.1,XP_026296706.1	XP_028036620.1,XP_028036705.1	XP_012544435.1,XP_021202544.1	NP_476741.1	XP_030024620.1	XP_013171047.1	XP_022817676.1	XP_971741.1	XP_026734525.1
INSECT03413	XP_001664044.1	XP_016922485.1,XP_016922489.1,XP_016922497.1	XP_006560825.1,XP_006560826.1,XP_623321.1	XP_028026159.1,XP_028026160.1	XP_004930566.1	NP_477453.1	XP_030027755.1	XP_013173779.1,XP_013173780.1	XP_022826242.1	XP_008200305.1,XP_015839694.1	XP_026744373.1,XP_026744374.1
INSECT03418	XP_011493248.1	XP_016914341.1,XP_016914342.1	XP_001120416.2	XP_028028172.1	XP_004933029.1	NP_476708.1	XP_030029888.1	XP_013161850.1,XP_013165271.1,XP_013169749.1,XP_013175598.1,XP_013182723.1	XP_022827200.1	XP_972683.3	XP_026729153.1,XP_026735860.1
INSECT03422	XP_021693302.1,XP_021693303.1	XP_016911887.1,XP_016911890.1,XP_016911892.1,XP_028522433.1	XP_006564250.2,XP_396622.5	XP_028031325.1	XP_012553112.1,XP_021209240.1	NP_001303492.1	XP_030031591.1	XP_013170911.1	XP_022817700.1,XP_022817702.1,XP_022817703.1	XP_008195789.1	XP_026745326.1
INSECT03445	XP_021697371.1	XP_016912007.1	XP_026299850.1,XP_026299851.1,XP_026299852.1,XP_026299853.1,XP_026299854.1	XP_028030493.1,XP_028030494.1,XP_028030495.1	XP_004927094.2,XP_021204245.1	NP_477268.2	XP_030035884.1	XP_013171869.1	XP_022829921.1	XP_966898.1	XP_026734062.1,XP_026734070.1
INSECT03467	XP_021700838.1	XP_016918583.1,XP_016918584.1,XP_016918585.1	XP_016772926.2,XP_016772929.2,XP_026299027.1	XP_028042298.1	XP_021202736.1	NP_001285827.1,NP_477287.1,NP_477288.3	XP_030024360.1	XP_013182254.1,XP_013182255.1	XP_022819423.1	XP_008190354.1,XP_015832870.1	XP_026742475.1
INSECT03508	XP_021709995.1,XP_021709996.1	XP_016919862.1,XP_016919863.1,XP_028524916.1	XP_026299802.1,XP_026299803.1	XP_028036054.1,XP_028036055.1,XP_028036056.1	XP_021206795.1	NP_648722.2	XP_030024253.1	XP_013168338.1	XP_022820400.1	XP_008192966.1,XP_970590.1	XP_026726750.1,XP_026726758.1
INSECT03509	XP_021710334.1,XP_021711937.1	XP_016917201.1	XP_016772010.2	XP_028025348.1,XP_028025349.1	XP_004931411.1,XP_012550327.1	NP_001189230.1,NP_524373.1	XP_030031482.1	XP_013166210.1,XP_013166211.1,XP_013166212.1,XP_013166213.1	XP_022815252.1,XP_022815253.1	XP_001812334.1	XP_026735877.1
INSECT03561	XP_001647883.2	XP_016921103.1	XP_006560669.1,XP_016767144.1,XP_026296198.1,XP_026296200.1	XP_028028265.1	XP_004923797.1	NP_647832.1,NP_995991.1	XP_030030326.1	XP_013171436.1,XP_013171437.1	XP_022823382.1,XP_022823383.1	NP_001161228.1	XP_026724793.1,XP_026724794.1
INSECT03572	XP_001648952.2	XP_016921915.1,XP_016921916.1,XP_016921917.1	XP_001120684.2,XP_006564611.1,XP_006564612.1,XP_016768992.1	XP_028034034.1	XP_021204321.1	NP_001262881.1,NP_651178.1	XP_030030493.1	XP_013177650.1	XP_022816640.1	XP_008198201.1,XP_970620.1	XP_026729458.1
INSECT03573	XP_001648971.2	XP_016922259.1,XP_016922260.1	XP_026295545.1,XP_026295546.1	XP_028036419.1	NP_001040410.1	NP_647640.1	XP_030030457.1,XP_030030458.1,XP_030030459.1,XP_030030460.1,XP_030030461.1	XP_013177657.1,XP_013177658.1	XP_022835771.1	XP_970311.1	XP_026729434.1
INSECT03597	XP_001650903.1	XP_016909379.1,XP_016913484.2	XP_395325.3	XP_028029263.1,XP_028029264.1	XP_004924406.1,XP_004924407.1	NP_001285800.1,NP_001285801.1,NP_609373.1	XP_030022538.1,XP_030022539.1	XP_013180223.1	XP_022836067.1	XP_975024.1	XP_026733296.1,XP_026733297.1
INSECT03603	XP_001651398.1	XP_016919127.1	XP_006571383.1	XP_028031572.1	XP_004926246.1,XP_021203703.1	NP_001260276.1,NP_001285771.1,NP_523517.1,NP_723438.1	XP_030029156.1,XP_030029157.1,XP_030029158.1	XP_013177290.1	XP_022822000.1	XP_966701.1,XP_969453.1	XP_026732277.1
INSECT03613	XP_001652504.2	XP_016915257.1	XP_395109.3	XP_028025414.1,XP_028025415.1	XP_004927102.1,XP_012546603.1	NP_477121.1	XP_030020714.1	XP_013166277.1,XP_013168194.1,XP_013170318.1,XP_013182756.1	XP_022815494.1	XP_015839542.1	XP_026735727.1,XP_026745992.1
INSECT03616	XP_001652832.2,XP_021704013.1	XP_016909487.1	XP_394487.2	XP_028030280.1	NP_001040257.1,XP_012548546.1,XP_021205718.1	NP_001285803.1,NP_609394.1	XP_030020907.1,XP_030020908.1,XP_030020909.1	XP_013175768.1,XP_013175776.1	XP_022814790.1	XP_975546.1	XP_026733396.1
INSECT03636	XP_001653775.1	XP_016910242.1	XP_623071.1	XP_028042948.1,XP_028042949.1,XP_028042950.1,XP_028042951.1	XP_004927772.1	NP_001259427.1,NP_001356940.1,NP_524646.5,NP_727441.1,NP_727442.1	XP_030033504.1	XP_013175387.1	XP_022829481.1	XP_966518.1	XP_026747434.1
INSECT03647	XP_001654420.1	XP_016904684.1,XP_016904685.1	XP_006562406.1	XP_028039498.1	NP_001091823.1	NP_476667.1,NP_725749.1,NP_725750.1	XP_030040142.1	XP_013176438.1	XP_022821498.1	XP_008199756.1,XP_971941.1,XP_975975.1	XP_026731331.1
INSECT03652	XP_001654680.1	XP_016911526.1	XP_006563745.1	XP_028025312.1	NP_001037003.1	NP_001097249.1,NP_001097250.1,NP_001286261.1,NP_477369.1	XP_030029028.1	XP_013161311.1,XP_013162884.1,XP_013170358.1,XP_013171323.1	XP_022819416.1,XP_022819481.1	XP_966692.1	XP_026743870.1
INSECT03663	XP_001655615.2,XP_021713405.1	XP_016910621.1,XP_016910623.1	XP_016766353.1,XP_392230.1	XP_028025763.1	XP_004923511.1	NP_523385.1,NP_728073.1,NP_728074.1	XP_030040715.1	XP_013174790.1	XP_022837104.1,XP_022837105.1	NP_001164283.1,XP_008198999.1	XP_026734038.1
INSECT03669	XP_001656170.2,XP_021697350.1	XP_016911807.1	XP_006568643.1,XP_393250.2	XP_028034828.1,XP_028034829.1	NP_001161188.1,XP_012545394.1,XP_012545395.1	NP_001285396.1,NP_573258.1	XP_030025874.1	XP_013174063.1	XP_022825910.1	XP_968121.1	XP_026731385.1,XP_026731640.1
INSECT03682	XP_001657165.1	XP_016905868.1	XP_395300.3	XP_028042084.1,XP_028042085.1,XP_028042086.1,XP_028042087.1	XP_004929181.1,XP_004929182.1,XP_012548483.1,XP_012548484.1	NP_477014.1	XP_030032965.1,XP_030035283.1	XP_013181347.1	XP_022820976.1	XP_972070.1	XP_026745550.1
INSECT03684	XP_001657314.2	XP_016919348.1	XP_006563494.1	XP_028031957.1,XP_028031958.1	XP_004922152.1,XP_004922153.1,XP_012548863.1,XP_021204693.1	NP_001262929.1,NP_001287514.1,NP_651287.4	XP_030036878.1,XP_030038578.1	XP_013178968.1	XP_022833647.1	NP_001165842.1	XP_026746096.1
INSECT03688	XP_001657794.2	XP_016907660.1,XP_028521055.1	XP_006562583.2,XP_395743.3	XP_028042773.1,XP_028042774.1	XP_021204754.1,XP_021204755.1	NP_001285589.1,NP_787968.1	XP_030033500.1	XP_013175289.1	XP_022829138.1	XP_008192700.1,XP_008192701.1	XP_026747436.1
INSECT03697	XP_001658262.2,XP_021703175.1	XP_016906913.1,XP_016906914.1	XP_026296640.1,XP_026296641.1,XP_026296642.1,XP_026296643.1,XP_623146.2	XP_028032564.1	XP_004932371.1	NP_611544.1	XP_030022498.1	XP_013176999.1	XP_022822482.1,XP_022822481.1	XP_974395.1	XP_026732210.1,XP_026732209.1
INSECT03711	XP_001659252.2	XP_028519975.1	XP_006559816.2,XP_016766797.2	XP_028030082.1	XP_021205231.1	NP_001285372.1,NP_573214.1,NP_788922.1	XP_030036518.1,XP_030037780.1	XP_013167129.1,XP_013167130.1,XP_013167133.1,XP_013167134.1	XP_022834301.1	XP_008199116.1	XP_026725815.1
INSECT03738	XP_001661220.1,XP_021709052.1	XP_016921214.1,XP_016921215.1	XP_026298349.1,XP_396698.3	XP_028032981.1,XP_028032990.1	NP_001040334.1,XP_012551415.1	NP_001285284.1,NP_573057.1,NP_727881.1	XP_030027805.1	XP_013179504.1	XP_022832438.1	XP_966990.1	XP_026736206.1
INSECT03750	XP_001661899.2,XP_021712276.1,XP_021712818.1,XP_021710211.1,XP_021712904.1	XP_016919261.1	XP_026298578.1	XP_028042966.1	XP_021207651.1	NP_001246461.1,NP_726199.3	XP_030030995.1	XP_013165039.1,XP_013165041.1	XP_022838036.1	XP_969783.1	XP_026734209.1
INSECT03785	XP_021693955.1,XP_021693956.1,XP_021693957.1,XP_021693958.1,XP_021693959.1,XP_021693960.1	XP_016917189.1	XP_006563560.1,XP_016772029.1	XP_028036074.1	XP_004933065.1	NP_651224.1	XP_030023866.1	XP_013165333.1	XP_022827457.1	XP_973445.1	XP_026729098.1,XP_026744889.1
INSECT03845	XP_021704098.1,XP_021704099.1	XP_016917687.1	XP_006572124.1	XP_028039669.1	XP_021207451.1	NP_001259506.1,NP_001287318.1,NP_001287319.1,NP_524877.1,NP_788676.1	XP_030036784.1	XP_013177964.1	XP_022815987.1	XP_008197594.1,XP_008197595.1	XP_026739936.1,XP_026739937.1
INSECT03851	XP_021705036.1	XP_016920429.1,XP_016920430.1,XP_016920431.1,XP_016920432.1	XP_006568834.1,XP_026294640.1,XP_623958.2	XP_028038058.1,XP_028038059.1	XP_004932625.1	NP_651665.2	XP_030025475.1	XP_013173434.1	XP_022827814.1	XP_968806.3	XP_026734057.1,XP_026734058.1
INSECT03864	XP_021706881.1	XP_016908911.1,XP_016908912.1,XP_016908913.1	XP_001122238.2,XP_006566607.1,XP_006566608.1,XP_016770708.1	XP_028030162.1	NP_001119723.1	NP_001287592.1,NP_476651.1	XP_030038346.1	XP_013180751.1	XP_022820063.1,XP_022820064.1	XP_015833984.1	XP_026744870.1
INSECT03962	XP_001649141.1	XP_016920273.1,XP_016920274.1	XP_623196.3,XP_623357.1	XP_028039889.1	NP_001040158.1	NP_649036.1,NP_649812.2,NP_731263.2,NP_731264.1	XP_030021365.1	XP_013166080.1	XP_022815842.1	XP_008200734.1,XP_967219.2	XP_026736102.1
INSECT04012	XP_001652811.1	XP_016906925.1,XP_016906926.1	XP_392373.6	XP_028034459.1	XP_021206272.1	NP_001261472.1,NP_477368.1,NP_648038.1,NP_729154.1,NP_729155.1	XP_030031997.1	XP_013176689.1	XP_022821396.1,XP_022821398.1	XP_975744.1	XP_026739177.1,XP_026739178.1
INSECT04034	XP_001654070.2,XP_021705721.1,XP_021705722.1,XP_021705723.1	XP_016914911.1,XP_016914912.1	XP_006566104.2,XP_006566105.2	XP_028028326.1	XP_004924663.1	NP_001247302.1,NP_651361.2	XP_030027099.1	XP_013166744.1	XP_022828036.1	XP_967064.1	XP_026726166.1
INSECT04060	XP_001656235.1	XP_016911624.1	XP_396724.2	XP_028034609.1,XP_028034610.1	XP_004930054.1	NP_001163719.1,NP_001287517.1,NP_001287518.1,NP_001356926.1,NP_788736.2,NP_788737.1	XP_030025175.1	XP_013177436.1	XP_022821351.1	XP_973214.1	XP_026738972.1
INSECT04074	XP_001656912.2	XP_016918728.1	XP_006569315.2	XP_028028317.1	XP_004926478.1	NP_001014547.1,NP_001163286.1,NP_001163289.1,NP_525120.1	XP_030039675.1,XP_030039881.1	XP_013174435.1	XP_022818929.1	XP_967291.1	XP_026725624.1,XP_026746989.1
INSECT04076	XP_001657046.1,XP_021694882.1	XP_016912761.1	XP_016766955.1,XP_623732.1	XP_028041212.1	XP_004924832.1	NP_001259837.1,NP_608534.2	XP_030032620.1	XP_013182151.1,XP_013182152.1	XP_022820271.1	XP_008197738.1,XP_971484.2	XP_026745629.1,XP_026745663.1
INSECT04090	XP_001658105.1,XP_021711767.1	XP_016918216.1	XP_397439.4	XP_028043154.1	XP_004928942.1	NP_649470.2,NP_730838.3	XP_030037254.1	XP_013167660.1,XP_013167658.1,XP_013167659.1	XP_022832105.1	XP_973312.1	XP_026740415.1,XP_026740416.1,XP_026740418.1
INSECT04112	XP_001659940.1,XP_021711788.1	XP_016922857.1	XP_391855.2	XP_028041353.1,XP_028031818.1,XP_028031819.1	NP_001040262.1,XP_012550713.1	NP_001246805.1,NP_648923.1	XP_030026418.1	XP_013177975.1	XP_022815870.1	XP_008194066.1	XP_026729244.1
INSECT04114	XP_001660023.2	XP_016912001.1	XP_396789.2	XP_028042806.1,XP_028042807.1,XP_028042808.1,XP_028042809.1	XP_021204862.1	NP_001285453.1,NP_608339.2	XP_030033502.1,XP_030033503.1	XP_013174923.1	XP_022829137.1	XP_974696.2	XP_026738967.1
INSECT04123	XP_001660547.2,XP_021711926.1	XP_028523722.1	XP_026301648.1	XP_028032178.1,XP_028032179.1	NP_001108472.1	NP_001097795.1,NP_001287330.1	XP_030032392.1,XP_030032393.1	XP_013179310.1	XP_022832901.1,XP_022832903.1	XP_015835408.1	XP_026740519.1
INSECT04140	XP_001661880.1	XP_016903748.1,XP_028519912.1	NP_001207415.1	XP_028037516.1,XP_028037517.1	XP_004925113.1	NP_649156.1,NP_730463.1	XP_030037439.1,XP_030038858.1	XP_013174426.1,XP_013174427.1	XP_022818772.1	XP_968879.1	XP_026744912.1,XP_026746672.1
INSECT04150	XP_001662952.2	XP_016905861.1	XP_395924.2	XP_028025953.1	XP_004931117.1,XP_021206910.1	NP_001189286.1,NP_651305.1	XP_030033279.1	XP_013164900.1	XP_022825072.1	XP_008200945.1,XP_967875.1	XP_026737034.1,XP_026737035.1,XP_026737036.1,XP_026737641.1
INSECT04198	XP_021697618.1,XP_021697619.1	XP_016915660.1,XP_016915661.1	XP_026297995.1,XP_026297996.1	XP_028038306.1,XP_028028386.1	XP_012544540.1	NP_612041.2,NP_728534.2	XP_030027042.1	XP_013167039.1	XP_022826370.1	XP_015839661.1	XP_026726150.1,XP_026726151.1
INSECT04225	XP_021702400.1	XP_016907806.1,XP_016907807.1	XP_006566382.2,XP_006566383.2,XP_393800.5	XP_028038394.1	XP_004929187.1,XP_012548436.1	NP_609079.2	XP_030033352.1,XP_030033668.1	XP_013181266.1	XP_022820485.1	XP_967495.1	XP_026737929.1,XP_026737930.1
INSECT04237	XP_021704882.1	XP_016919994.1	XP_391920.3	XP_028032784.1,XP_028032785.1	XP_004925384.1	NP_001285517.1,NP_523434.2	XP_030036975.1,XP_030036977.1,XP_030036978.1	XP_013164310.1	XP_022814024.1,XP_022814025.1	XP_008201501.1	XP_026734578.1,XP_026734579.1
INSECT04263	XP_021709561.1	XP_016912106.2	XP_026296617.1,XP_026296618.1,XP_624243.3	XP_028038462.1	XP_012547112.1,XP_021204669.1	NP_001285353.1,NP_573163.1	XP_030029263.1,XP_030029264.1	XP_013175141.1,XP_013175142.1	XP_022828914.1	XP_974147.1	XP_026747398.1
INSECT04343	XP_001649212.2	XP_016918001.1	XP_391829.3	XP_028036846.1,XP_028036847.1	XP_004924684.1,XP_004924685.1	NP_001262379.1,NP_536783.1	XP_030032786.1	XP_013167001.1	XP_022825953.1	NP_001153721.1	XP_026726101.1,XP_026726102.1,XP_026726103.1
INSECT04348	XP_001649479.2	XP_016914021.1,XP_016914022.1,XP_016914023.1	XP_006565324.1,XP_006565325.1,XP_623836.1	XP_028034578.1	NP_001138802.1	NP_001262639.1,NP_477442.1	XP_030035219.1	XP_013182145.1	XP_022819465.1	XP_008198243.1	XP_026745313.1
INSECT04357	XP_001650205.1	XP_016912642.1,XP_016912643.1	XP_006564018.2,XP_396848.4	XP_028042838.1,XP_028042839.1	XP_004932125.1	NP_001260363.1,NP_609452.1	XP_030040920.1	XP_013164690.1	XP_022837956.1	XP_966811.1	XP_026734412.1
INSECT04446	XP_001655315.1	XP_016914721.1,XP_016914722.1	XP_026297455.1	XP_028031141.1	XP_012546864.1,XP_012546865.1,XP_012546866.1,XP_021204475.1	NP_650208.1	XP_030034327.1	XP_013162479.1	XP_022835456.1	XP_008195578.1	XP_026743762.1,XP_026743763.1
INSECT04451	XP_001655616.2	XP_016912098.1,XP_016912099.1,XP_016912100.1	XP_006564407.1,XP_006564408.1,XP_006564409.1,XP_393145.3	XP_028028015.1	XP_021208067.1	NP_649594.1	XP_030029365.1	XP_013171873.1	XP_022830247.1	XP_970265.1	XP_026732921.1
INSECT04461	XP_001656488.1	XP_016922310.1	XP_392818.2	XP_028031426.1	XP_004933946.2,XP_012553129.1	NP_650918.1	XP_030029466.1	XP_013170974.1	XP_022817490.1	XP_015836920.1,XP_015836921.1,XP_015836922.1	XP_026743137.1,XP_026746708.1
INSECT04463	XP_001656754.1	XP_016910882.1,XP_016910883.1	XP_006558474.1,XP_394878.2	XP_028029572.1	XP_012548016.1,XP_012548017.1	NP_001259219.1,NP_570069.1,NP_726876.1	XP_030033404.1	XP_013167265.1	XP_022820751.1	XP_015838584.1	XP_026728857.1
INSECT04512	XP_001659756.2,XP_021704117.1	XP_016921098.1	XP_006562044.3	XP_028043774.1	XP_004921977.1	NP_477162.1	XP_030028992.1	XP_013169004.1	XP_022830579.1,XP_022830580.1	XP_008197122.1,XP_972852.1	XP_026725244.1
INSECT04525	XP_001661330.2	XP_016911777.1	XP_006564240.1	XP_028035255.1,XP_028035256.1	XP_004928880.1,XP_021205430.1	NP_001163135.1,NP_995827.2	XP_030021957.1	XP_013167758.1,XP_013167759.1	XP_022831781.1	XP_008191843.1,XP_008195810.1	XP_026740209.1
INSECT04530	XP_001661881.1,XP_021710598.1	XP_016918450.1,XP_016918451.1	XP_006569623.1,XP_006569624.1	XP_028038314.1	XP_004922350.2	NP_651593.1	XP_030030731.1,XP_030030733.1	XP_013163512.1	XP_022833996.1	XP_976203.1	XP_026747893.1,XP_026747894.1
INSECT04541	XP_001662377.1	XP_016912592.1,XP_028522668.1	XP_006563978.2,XP_006563979.2,XP_016766965.2	XP_028040981.1,XP_028040982.1	XP_004923209.1	NP_610592.1	XP_030024252.1	XP_013182225.1	XP_022820283.1	XP_008200590.1	XP_026742621.1,XP_026742622.1,XP_026742623.1,XP_026742624.1
INSECT04584	XP_021695776.1,XP_021695782.1,XP_021695785.1	XP_028520593.1	XP_395632.3	XP_028028505.1	XP_004922208.3	NP_650447.1	XP_030037051.1,XP_030037294.1,XP_030038682.1	XP_013178904.1	XP_022831820.1,XP_022831827.1	XP_967782.1	XP_026748099.1
INSECT04594	XP_021697229.1	XP_016911171.1	XP_006559075.1,XP_623789.3	XP_028031348.1	XP_004924190.1	NP_001260173.1,NP_477205.1	XP_030038414.1,XP_030038009.1	XP_013163426.1	XP_022834823.1	XP_967303.1	XP_026747820.1,XP_026747821.1,XP_026747822.1
INSECT04597	XP_021697696.1	XP_016914949.1,XP_016914950.1	XP_006566109.1,XP_006566110.1,XP_623894.2	XP_028028118.1	XP_021207158.1	NP_996022.1	XP_030019932.1,XP_030019933.1	XP_013172593.1	XP_022830193.1	XP_972250.1	XP_026738293.1,XP_026738294.1
INSECT04614	XP_021699399.1	XP_016909851.1	XP_026298829.1,XP_026298831.1	XP_028025512.1	XP_012546727.2	NP_001286160.1,NP_477185.1	XP_030030249.1	XP_013163185.1	XP_022815420.1	XP_973671.2	XP_026740750.1,XP_026740758.1
INSECT04815	XP_001648846.1	XP_016918747.1	XP_394400.1	XP_028033462.1	NP_001040439.1	NP_001259272.1,NP_001259273.1,NP_001259274.1,NP_511061.1	XP_030026723.1,XP_030039000.1	XP_013166545.1	XP_022828451.1	XP_967314.1	XP_026728646.1
INSECT04828	XP_001649736.1	XP_016922271.1	XP_395962.2	XP_028040440.1	XP_021202170.1	NP_001284992.1,NP_572417.1	XP_030036487.1,XP_030036488.1,XP_030036489.1	XP_013166468.1	XP_022822654.1,XP_022822655.1	XP_972184.1	XP_026741519.1
INSECT04834	XP_001650136.1	XP_016905225.1,XP_016905226.1	XP_006559265.1,XP_393409.2	XP_028035138.1	XP_012551133.1	NP_001260333.1,NP_609389.1	XP_030026860.1	XP_013176313.1	XP_022822497.1	XP_015840644.1,XP_973171.3	XP_026731688.1
INSECT04838	XP_001650272.2	XP_016908851.1	XP_006572195.2	XP_028044091.1	XP_012553229.1,XP_021201795.1	NP_001137839.1,NP_001260547.1,NP_609913.2	XP_030021768.1	XP_013168792.1	XP_022834548.1	XP_008200357.1	XP_026731059.1
INSECT04847	XP_001650993.1	XP_016911356.1	XP_394434.2	XP_028027464.1,XP_028027465.1,XP_028027466.1	XP_004923672.1	NP_001260831.1,NP_477310.2	XP_030029824.1	XP_013170215.1	XP_022813979.1	XP_966352.1	XP_026738897.1,XP_026738898.1
INSECT04860	XP_001651826.2	XP_016922956.1	XP_392968.2	XP_028035975.1,XP_028035983.1	XP_021205566.1	NP_001015316.1	XP_030034605.1,XP_030036278.1	XP_013182147.1,XP_013182148.1	XP_022819268.1,XP_022819269.1	XP_015840057.1,XP_969224.2	XP_026742896.1
INSECT04908	XP_001654079.1,XP_001654080.1	XP_016922277.1	XP_016772817.1,XP_624580.1	XP_028040858.1	XP_004926332.2,XP_004927455.2	NP_001163617.1,NP_524354.1	XP_030029344.1	XP_013180168.1	XP_022822544.1,XP_022822545.1	XP_973479.1	XP_026748106.1
INSECT04912	XP_001654142.1	XP_016914015.2	XP_006565297.2,XP_006565298.1	XP_028029256.1	XP_004931714.1	NP_001163080.1,NP_477444.1	XP_030026010.1	XP_013179736.1	XP_022822807.1	XP_015838152.1,XP_974969.1	XP_026746345.1,XP_026746346.1
INSECT04917	XP_001654429.1	XP_016908269.1	XP_016769238.1	XP_028036772.1	XP_012545812.1,XP_021203660.1	NP_001286188.1,NP_651970.1	XP_030028268.1	XP_013161389.1	XP_022818467.1	XP_008195091.1	XP_026728468.1,XP_026728501.1,XP_026728502.1
INSECT04928	XP_001654749.2,XP_021694283.1,XP_021698924.1	XP_016905222.1	XP_006559263.1,XP_016772337.1,XP_026301205.1	XP_028031582.1	NP_001244266.1	NP_525111.1	XP_030029172.1	XP_013176614.1	XP_022821942.1	XP_969259.1	XP_026731329.1
INSECT04948	XP_001655640.2	XP_016909350.1	XP_397381.4	XP_028025781.1	XP_021207010.1,XP_004933978.2,XP_021208889.1	NP_001262910.1,NP_651246.2	XP_030029578.1	XP_013165048.1	XP_022825362.1,XP_022825494.1	XP_008197037.1	XP_026737585.1
INSECT04974	XP_001656772.1	XP_016919715.1	XP_397270.3	XP_028042845.1,XP_028042846.1	XP_004927774.1,XP_012547345.1	NP_648348.1	XP_030033492.1	XP_013175300.1,XP_013175301.1	XP_022828864.1,XP_022828865.1	XP_008192521.1	XP_026747430.1
INSECT04988	XP_001657340.2,XP_021712811.1	XP_016910830.1	XP_397160.3	XP_028028175.1,XP_028028176.1	XP_004933016.1	NP_001303435.1,NP_652040.2	XP_030035849.1	XP_013165719.1,XP_013165720.1	XP_022827461.1	XP_974875.1	XP_026729898.1
INSECT05008	XP_001658314.1	XP_016913421.1	XP_393586.1	XP_028034208.1,XP_028034209.1	XP_004930891.1	NP_001188779.1,NP_609400.1	XP_030025065.1,XP_030025066.1	XP_013168460.1,XP_013168461.1	XP_022820639.1	XP_967388.1	XP_026726835.1
INSECT05023	XP_001659175.1,XP_021696462.1	XP_028524505.1	XP_026297155.1	XP_028041854.1	XP_004922927.1,XP_021208957.1	NP_001286812.1,NP_611873.1,NP_726404.1	XP_030024796.1	XP_013171891.1	XP_022825038.1	XP_015836269.1	XP_026737563.1
INSECT05061	XP_001661589.1	XP_016904629.2,XP_016917286.1	XP_624303.1,XP_625202.2	XP_028033756.1	XP_004933329.1	NP_611209.1	XP_030031958.1	XP_013175827.1	XP_022834585.1	XP_966960.1,XP_008200235.1	XP_026736366.1,XP_026736367.1
INSECT05105	XP_021692916.1,XP_021692927.1	XP_016921076.1	XP_026296194.1	XP_028026136.1	NP_001091774.1	NP_001015319.1,NP_001015320.1,NP_001015321.1,NP_001263161.1	XP_030030850.1	XP_013161657.1	XP_022825813.1	XP_967487.1	XP_026741627.1
INSECT05134	XP_021695635.1	XP_028524319.1,XP_016917077.1	XP_026298304.1	XP_028043374.1	XP_012549692.1,XP_012549695.1	NP_001097279.2	XP_030025783.1	XP_013162741.1	XP_022815655.1,XP_022815663.1	XP_972555.3	XP_026729179.1,XP_026729188.1
INSECT05138	XP_021696368.1,XP_021696370.1	XP_016905283.1	XP_391965.1	XP_028032771.1,XP_028032772.1,XP_028032773.1	XP_021202993.1	NP_001163686.1,NP_651049.3,NP_732744.1	XP_030030432.1	XP_013164391.1	XP_022814013.1	NP_001280510.1	XP_026734481.1
INSECT05156	XP_021699423.1,XP_021699424.1	XP_016917492.1	XP_026301126.1	XP_028025887.1	XP_012550201.1	NP_524214.1	XP_030031423.1	XP_013165001.1,XP_013165002.1,XP_013165003.1,XP_013165004.1	XP_022825206.1	XP_971119.1	XP_026737278.1
INSECT05208	XP_021705136.1,XP_021705137.1	XP_016909423.1	XP_026296072.1,XP_026296073.1	XP_028038168.1	XP_004930957.1,XP_012549934.1,XP_012549935.1	NP_610095.1	XP_030034432.1	XP_013168374.1	XP_022820405.1	XP_968623.1	XP_026727027.1
INSECT05236	XP_021709572.1	XP_016921009.1	XP_003251449.1	XP_028034827.1	NP_001040338.1	NP_001285108.1,NP_572686.1,NP_649938.2,NP_731401.3	XP_030022605.1	XP_013161441.1,XP_013172973.1,XP_013182584.1	XP_022826943.1	XP_967976.1	XP_026731178.1
INSECT05242	XP_021710070.1	XP_016909073.1,XP_016909074.1	XP_006566703.1,XP_006566704.1	XP_028029201.1	XP_004931704.1	NP_001162967.1,NP_609597.1	XP_030026016.1	XP_013180036.1	XP_022822796.1	XP_973165.1	XP_026746339.1
INSECT05252	XP_021712980.1	XP_016906806.1	XP_392371.3	XP_028037446.1	XP_012545469.1	NP_001260166.1,NP_609082.1	XP_030032929.1	XP_013170955.1	XP_022817481.1	XP_008195661.1	XP_026743038.1,XP_026743322.1
INSECT05373	XP_001649256.2	XP_016911081.1	XP_006559036.1,XP_623710.1	XP_028036487.1	XP_004931551.1	NP_001261502.1,NP_523955.1	XP_030020052.1	XP_013172550.1	XP_022829928.1,XP_022829929.1	XP_969873.1	XP_026737866.1
INSECT05416	XP_001651356.2	XP_016913146.1	XP_393870.2	XP_028039299.1	XP_004925975.1,XP_021203520.1	NP_001015241.3,NP_001104479.1,NP_001104480.2	XP_030041031.1	XP_013176893.1	XP_022824095.1	XP_015836548.1	XP_026740192.1
INSECT05418	XP_001651396.1	XP_016921061.1	XP_026296288.1	XP_028027995.1	XP_004930620.1	NP_001287459.1,NP_524446.3,NP_732694.2	XP_030027233.1	XP_013174123.1,XP_013174124.1	XP_022826389.1	XP_008201354.1	XP_026731876.1
INSECT05424	XP_001651894.1	XP_016909055.1,XP_028525749.1	XP_026301237.1,XP_624301.1	XP_028033380.1	XP_004932217.1,XP_012550906.1	NP_649158.1	XP_030027246.1	XP_013164586.1	XP_022814100.1	XP_967560.1,XP_969349.1	XP_026735106.1
INSECT05436	XP_001652415.2	XP_016911014.1	XP_623255.1	XP_028030054.1	XP_004928585.1,XP_021205187.1	NP_001285130.1,NP_572736.1	XP_030037503.1,XP_030038284.1	XP_013167033.1	XP_022834298.1	XP_971562.1	XP_026725816.1
INSECT05453	XP_001653143.2	XP_016904664.1,XP_028520224.1	XP_026299028.1,XP_026299029.1,XP_026299030.1	XP_028039742.1	XP_012552801.1,XP_012552802.1	NP_536736.2	XP_030035442.1	XP_013168411.1	XP_022823041.1	XP_967510.2	XP_026726379.1
INSECT05473	XP_001654061.2	XP_016903839.1	XP_394275.2	XP_028043020.1	XP_012544869.1,XP_012552637.1	NP_001286247.1,NP_610484.1	XP_030019545.1	XP_013177143.1	XP_022817097.1	XP_975491.1	XP_026742087.1,XP_026742317.1
INSECT05541	XP_001656937.1	XP_016918387.1	XP_395835.2	XP_028025445.1	XP_012547997.1	NP_001163564.1,NP_649863.1	XP_030022607.1,XP_030022608.1	XP_013166495.1	XP_022818779.1	XP_015839380.1	XP_026725952.1
INSECT05565	XP_001657931.2	XP_016918314.1	XP_006564578.2	XP_028033162.1	XP_004931987.1	NP_001245829.1,NP_001285557.1,NP_524666.2	XP_030038766.1,XP_030039565.1	XP_013178100.1	XP_022816013.1	XP_968238.2	XP_026739639.1
INSECT05575	XP_001658374.1	XP_016919058.1	XP_026301944.1,XP_393536.2	XP_028034682.1	XP_004927396.1	NP_001287587.1,NP_477381.1	XP_030031392.1	XP_013171950.1	XP_022830295.1	XP_970295.1	XP_026733763.1,XP_026745580.1
INSECT05594	XP_001659131.2	XP_016907484.1	XP_001122463.2	XP_028040817.1	XP_004926291.1	NP_787969.1	XP_030022709.1,XP_030033454.1	XP_013180175.1	XP_022822840.1,XP_022822841.1	XP_008197143.1	XP_026735322.1,XP_026735741.1
INSECT05653	XP_001661554.1	XP_016915757.1,XP_016915758.1	XP_006558813.1,XP_396117.2	XP_028035164.1	XP_004926613.1	NP_651582.1	XP_030023126.1,XP_030023127.1	XP_013167650.1	XP_022826361.1	XP_008201326.1	XP_026727076.1
INSECT05661	XP_001661932.1	XP_016918170.1	XP_624477.3	XP_028036394.1	XP_004926518.1	NP_001104452.1	XP_030026746.1	XP_013175548.1,XP_013176795.1,XP_013178089.1	XP_022815879.1,XP_022816437.1,XP_022816438.1	NP_001153714.1	XP_026729426.1
INSECT05662	XP_001661938.2	XP_016905086.1,XP_016905087.1	XP_625020.3	XP_028026287.1	XP_004925262.1	NP_001284884.1,NP_511048.2	XP_030035779.1,XP_030035780.1	XP_013167804.1	XP_022825885.1	XP_968641.2	XP_026727182.1
INSECT05673	XP_001662429.2	XP_016908585.1,XP_016908586.1	XP_006561268.2	XP_028034023.1	XP_012546663.1	NP_610746.1	XP_030030456.1	XP_013177902.1,XP_013177903.1	XP_022816128.1,XP_022816129.1	XP_008197688.1	XP_026729465.1
INSECT05677	XP_001662644.1	XP_016921746.1	XP_001122985.1	XP_028026381.1,XP_028026382.1	NP_001036825.1,XP_012544207.1	NP_476905.1,NP_995904.1	XP_030036731.1	XP_013177688.1	XP_022816711.1	XP_975196.1	XP_026729682.1
INSECT05679	XP_001662679.2	XP_016904137.1	XP_624872.2	XP_028026482.1	XP_012544645.1	NP_001259732.1,NP_001259733.1,NP_001259734.1,NP_608354.1	XP_030035384.1	XP_013178079.1	XP_022816064.1	XP_015838765.1	XP_026739732.1
INSECT05700	XP_001664282.1	XP_016921842.1	XP_395299.2	XP_028036071.1,XP_028036072.1,XP_028036073.1	NP_001037572.1	NP_001303431.1,NP_650048.1	XP_030024608.1	XP_013178745.1	XP_022820374.1	XP_972120.1	XP_026726745.1
INSECT05702	XP_011493093.2	XP_016918436.1	XP_006569695.1,XP_624501.1	XP_028041031.1	NP_001040131.1	NP_648234.1,NP_648235.1,NP_648237.1	XP_030020000.1	XP_013172629.1	XP_022830047.1	XP_967412.1	XP_026737915.1
INSECT05707	XP_011493441.1	XP_016917374.1	XP_026295457.1	XP_028030428.1,XP_028030429.1	XP_004923245.1,XP_004923246.1,XP_021209177.1	NP_648756.1	XP_030033193.1	XP_013182444.1	XP_022819945.1	XP_969081.1	XP_026742425.1
INSECT05763	XP_021699225.1,XP_021699226.1	XP_016909553.1	XP_391935.5	XP_028031292.1	XP_004924091.1	NP_649313.1,NP_730629.1	XP_030038025.1	XP_013170514.1	XP_022817418.1	XP_008200208.1,XP_008200209.1	XP_026725715.1
INSECT05771	XP_021700127.1	XP_016914705.1,XP_028525185.1	XP_026297432.1	XP_028026951.1,XP_028026952.1,XP_028026953.1	XP_012551247.1	NP_611676.1	XP_030035699.1	XP_013169286.1	XP_022830529.1	XP_969008.2	XP_026728929.1
INSECT05797	XP_021703657.1	XP_016919764.1	XP_395043.3	XP_028025395.1	XP_004927226.1	NP_001260321.1,NP_609377.1	XP_030030244.1	XP_013162968.1	XP_022813867.1	XP_969056.1	XP_026740925.1,XP_026740941.1,XP_026740933.1
INSECT05829	XP_021706703.1,XP_021706707.1	XP_016912352.1	XP_006567771.1	XP_028042416.1,XP_028042417.1	XP_004929125.1,XP_004929126.1	NP_477412.1	XP_030029379.1	XP_013161275.1	XP_022820872.1	XP_973420.1	XP_026738091.1
INSECT05981	XP_001648107.1,XP_001648108.1	XP_016920376.1	XP_006569061.1	XP_028027506.1	NP_001093278.1	NP_477034.1	XP_030032097.1,XP_030032098.1	XP_013178535.1	XP_022828531.1	XP_968178.1	XP_026743400.1
INSECT05982	XP_001648132.1	XP_016915678.1	XP_006569773.2	XP_028027498.1	XP_012552955.1	NP_610421.1	XP_030038899.1	XP_013178530.1,XP_013178531.1	XP_022828717.1	XP_008191338.1,XP_015833864.1	XP_026743401.1
INSECT05992	XP_001648653.1	XP_016916976.1	XP_393112.2	XP_028027903.1	NP_001091810.1	NP_001262168.1,NP_524204.1	XP_030029013.1	XP_013169318.1	XP_022831260.1	XP_008198942.1,XP_976078.2	XP_026725258.1
INSECT05994	XP_001648755.2	XP_016908321.1	XP_001120720.2	XP_028031235.1	XP_004933417.1	NP_610477.2	XP_030024443.1	XP_013162857.1	XP_022814313.1	XP_008195097.1,XP_015836663.1	XP_026742126.1
INSECT06024	XP_001649593.2	XP_016913852.1	XP_016771280.1,XP_624130.2	XP_028034027.1	XP_004929214.1	NP_652001.2	XP_030041116.1,XP_030041117.1	XP_013181302.1	XP_022820398.1	XP_971878.2	XP_026738467.1
INSECT06058	XP_001651465.2	XP_016909550.1	XP_016767463.1	XP_028039721.1,XP_028039722.1	XP_004923679.1	NP_651211.2	XP_030029828.1,XP_030038845.1	XP_013170204.1	XP_022814117.1	XP_967679.1	XP_026739403.1
INSECT06084	XP_001652367.1	XP_016908320.1	XP_394722.5	XP_028039396.1	XP_004932188.1	NP_001284851.1,NP_572148.2	XP_030027284.1	XP_013165128.1	XP_022838100.1	XP_015833860.1	XP_026734619.1,XP_026734620.1
INSECT06121	XP_001653732.1,XP_011493478.1	XP_016918879.1	XP_006571389.1	XP_028034518.1	NP_001040103.1	NP_724244.1	XP_030025149.1	XP_013176686.1	XP_022822331.1	XP_972673.1	XP_026735479.1,XP_026738672.1
INSECT06142	XP_001654296.1	XP_016920978.1	XP_026296801.1	XP_028039951.1	XP_021208994.1	NP_001262259.1,NP_524226.1	XP_030029681.1	XP_013166920.1	XP_022821082.1	XP_967428.1	XP_026726356.1,XP_026744846.1
INSECT06162	XP_001654799.1	XP_016914592.1	XP_624638.4	XP_028032924.1	NP_001182009.1	NP_001261195.1,NP_612021.1	XP_030026681.1	XP_013179285.1,XP_013179286.1	XP_022832538.1	XP_974879.1	XP_026734735.1
INSECT06170	XP_001655011.1	XP_028525539.1	XP_016768974.1	XP_028037443.1	XP_004925728.1	NP_651245.1	XP_030033064.1,XP_030033072.1	XP_013170859.1	XP_022817406.1	XP_008193304.1,XP_015835283.1	XP_026743218.1
INSECT06176	XP_001655239.2	XP_016913601.1	XP_006562995.1,XP_026300696.1	XP_028044000.1	NP_001040160.1	NP_524427.1	XP_030025010.1	XP_013169150.1	XP_022831176.1	XP_008192101.1	XP_026725213.1
INSECT06188	XP_001655852.1	XP_016911766.1	XP_394555.2	XP_028031402.1	XP_004923340.1	NP_732721.1	XP_030029620.1	XP_013171061.1,XP_013171062.1	XP_022817774.1	XP_967047.1	XP_026743123.1,XP_026743255.1
INSECT06193	XP_001656095.2	XP_016911919.1	XP_006564274.1	XP_028031376.1	XP_004923350.1	NP_001163069.1,NP_610254.1,NP_995768.1	XP_030031601.1	XP_013171089.1	XP_022817390.1	XP_971002.1	XP_026743344.1
INSECT06217	XP_001657043.1	XP_016922238.1	XP_624351.3	XP_028029706.1	NP_001040376.1	NP_001259493.1,NP_572826.1	XP_030034351.1	XP_013167159.1	XP_022819318.1	XP_008199103.1,XP_966432.2	XP_026728792.1
INSECT06233	XP_001657833.1	XP_016905899.1	XP_026296977.1	XP_028029803.1	XP_004922686.1	NP_001285025.1,NP_572503.1	XP_030022041.1	XP_013171702.1	XP_022823654.1	XP_008192105.1,XP_008192107.1	XP_026736483.1
INSECT06250	XP_001658447.1	XP_016913922.1,XP_028523074.1	XP_006565318.1	XP_028033929.1	XP_004924554.1,XP_021202579.1	NP_608885.1	XP_030036605.1	XP_013170805.1	XP_022817685.1	XP_008193784.1	XP_026743186.1
INSECT06264	XP_001659155.1	XP_016907750.1	XP_391917.2	XP_028037380.1	NP_001093271.1	NP_001259573.1,NP_001285268.1,NP_511164.2	XP_030033044.1	XP_013168260.1	XP_022836529.1	XP_968366.1	XP_026727278.1
INSECT06268	XP_001659245.1	XP_016912239.1	XP_395563.4	XP_028037102.1	XP_012547817.1	NP_001259528.1,NP_001259529.1,NP_524785.2	XP_030032508.1	XP_013167088.1	XP_022822186.1	XP_971970.1	XP_026727334.1
INSECT06312	XP_001660945.1	XP_016904530.1	XP_026302274.1,XP_026302275.1	XP_028040296.1	XP_012545915.1	NP_788342.1	XP_030029339.1	XP_013179992.1	XP_022823105.1	XP_015834343.1,XP_968648.1	XP_026747855.1
INSECT06345	XP_001662466.1	XP_016918404.1	XP_006567932.1,XP_006567933.1,XP_624292.1	XP_028032621.1	XP_021202871.1	NP_524308.2	XP_030034058.1	XP_013171147.1	XP_022817829.1	XP_015836849.1	XP_026734655.1
INSECT06357	XP_001662954.2	XP_016913881.1	XP_026296639.1	XP_028043039.1,XP_028043040.1	NP_001036938.1	NP_524274.1	XP_030030997.1	XP_013165183.1	XP_022813945.1	XP_970077.2,XP_970093.1	XP_026734216.1
INSECT06381	XP_001663880.2	XP_016920576.1,XP_028525088.1	XP_006566151.2	XP_028041605.1,XP_028041606.1	XP_004930714.1	NP_648945.1	XP_030028300.1	XP_013166111.1	XP_022827849.1	XP_008196698.1	XP_026736772.1
INSECT06392	XP_001664204.1	XP_016918906.1,XP_016918915.1	XP_016767161.1	XP_028029460.1,XP_028029461.1	XP_004922531.1	NP_652007.1	XP_030026127.1	XP_013161475.1	XP_022818536.1	XP_973505.1	XP_026728129.1
INSECT06465	XP_021698783.1	XP_016914900.1	XP_006566060.1,XP_006566061.1,XP_026299221.1	XP_028038915.1	XP_004925913.1	NP_647991.1	XP_030035487.1	XP_013178277.1	XP_022816376.1	XP_967746.1	XP_026739604.1
INSECT06467	XP_021698919.1	XP_016915631.1	XP_006569795.3	XP_028035134.1	XP_004932316.1	NP_476833.1	XP_030026861.1,XP_030026862.1	XP_013176585.1	XP_022822220.1,XP_022822221.1	XP_969365.1	XP_026731749.1
INSECT06481	XP_021700082.1	XP_016907396.1,XP_028521056.1	XP_001119962.3	XP_028038112.1	XP_021206406.1	NP_609899.1	XP_030023194.1	XP_013180526.1	XP_022819473.1	XP_008196003.1	XP_026747580.1
INSECT06499	XP_021701664.1	XP_016916167.1	XP_624077.3	XP_028039156.1	XP_004928046.2	NP_477454.1	XP_030023601.1	XP_013175328.1,XP_013175329.1	XP_022828878.1	XP_008191854.1,XP_974012.2	XP_026747249.1
INSECT06591	XP_021711605.1	XP_016912356.1	XP_624702.2	XP_028030094.1	XP_004927122.1	NP_001246589.1,NP_001334708.1,NP_647773.1	XP_030019748.1	XP_013170216.1	XP_022834599.1	XP_967156.1	XP_026738726.1
INSECT06597	XP_021713334.1	XP_016909182.1,XP_016909183.1	XP_395387.5	XP_028029573.1	XP_004928688.1	NP_608362.2,NP_728308.1	XP_030036738.1	XP_013167048.1	XP_022821272.1	XP_008190932.1	XP_026727443.1
INSECT06734	XP_001648071.1	XP_028523672.1	XP_006557795.1	XP_028034352.1	XP_004926336.1	NP_651883.1	XP_030033588.1,XP_030038554.1	XP_013164043.1	XP_022818820.1	XP_008194232.2	XP_026744106.1
INSECT06739	XP_001648288.1	XP_016906150.1	XP_016770896.2	XP_028036535.1	XP_004926906.1	NP_476593.2,NP_001262239.1	XP_030034964.1	XP_013167683.1	XP_022831741.1	XP_008191989.1	XP_026740402.1
INSECT06743	XP_001648366.2	XP_016921834.1	XP_016768578.1	XP_028040922.1,XP_028040930.1	XP_004923972.1	NP_001285049.1,NP_572557.1	XP_030032073.1	XP_013166757.1	XP_022822741.1	XP_969843.1	XP_026735703.1
INSECT06753	XP_001648857.2	XP_016913621.1	XP_397233.2	XP_028028752.1	NP_001040282.1	NP_610591.1	XP_030022284.1	XP_013175851.1	XP_022817116.1	XP_008195758.1,XP_015837287.1	XP_026742001.1
INSECT06768	XP_001649282.2,XP_021703752.1	XP_016910007.1	XP_624169.3	XP_028025484.1	XP_004924786.1	NP_649304.1	XP_030035381.1	XP_013177962.1	XP_022816486.1	XP_008200089.1	XP_026739729.1
INSECT06786	XP_001649944.1,XP_021712149.1	XP_016914158.1	XP_006562710.2,XP_016767333.2	XP_028042268.1	XP_021206603.1	NP_651191.1	XP_030026447.1	XP_013173933.1	XP_022826046.1	XP_008201220.1,XP_015840587.1	XP_026732138.1
INSECT06797	XP_001650265.1	XP_016904748.1	XP_006561774.1	XP_028042157.1	NP_001116811.1	NP_001027219.1,NP_722762.1	XP_030032149.1	XP_013179720.1	XP_022814555.1	XP_968960.1	XP_026733112.1
INSECT06851	XP_001652323.1	XP_016920836.1	XP_392114.1	XP_028027083.1	NP_001040372.1	NP_001261398.1,NP_647860.1	XP_030024902.1	XP_013169437.1	XP_022830705.1	XP_975100.1	XP_026729045.1
INSECT06874	XP_001653010.1	XP_016919903.1	XP_006557909.1,XP_624210.1	XP_028035981.1	XP_004923704.1	NP_648413.1	XP_030029116.1	XP_013170291.1	XP_022813933.1	XP_008196207.1	XP_026738793.1
INSECT06899	XP_001653925.1	XP_016918636.1	XP_001121255.1	XP_028031667.1	NP_001040418.1	NP_001163707.1,NP_732931.1	XP_030020267.1	XP_013179924.1	XP_022822758.1	XP_973274.1	XP_026746384.1
INSECT06927	XP_001654491.2	XP_016909227.1	XP_623891.2	XP_028031651.1	XP_004931733.1	NP_001303371.1,NP_649073.1	XP_030020283.1	XP_013180147.1	XP_022822865.1	XP_971592.1	XP_026744047.1
INSECT06944	XP_001655156.1	XP_016914326.1	NP_001155181.1	XP_028038225.1	NP_001091757.1,XP_012549905.1	NP_001188780.1	XP_030034445.1	XP_013168140.1	XP_022821023.1	XP_974329.2	XP_026727016.1
INSECT06973	XP_001656296.1	XP_016910858.1	XP_396838.2	XP_028029594.1	XP_004928703.1	NP_001259103.1,NP_569863.1	XP_030031667.1	XP_013167243.1	XP_022824718.1	XP_975087.1	XP_026727476.1
INSECT06978	XP_001656530.1	XP_016912434.1	XP_016772335.1	XP_028026203.1	XP_012549693.1	NP_609641.1	XP_030027765.1	XP_013173790.1,XP_013173791.1	XP_022826325.1	XP_972466.1	XP_026744477.1
INSECT07024	XP_001657877.2	XP_016908643.1,XP_016908644.1	XP_392423.2	XP_028033653.1	XP_004932635.1	NP_651363.1	XP_030025466.1	XP_013173224.1	XP_022828258.1	XP_972119.1	XP_026734132.1
INSECT07035	XP_001658204.2	XP_016907194.1	XP_026299286.1	XP_028039596.1	XP_021203505.1	NP_611270.1	XP_030033315.1,XP_030033316.1	XP_013161901.1	XP_022827029.1	XP_973265.1	XP_026745223.1
INSECT07089	XP_001660392.2,XP_001660393.2	XP_016905710.1	XP_393027.2	XP_028029110.1	XP_004928978.1	NP_001034002.1	XP_030040181.1	XP_013167445.1	XP_022832023.1	XP_971541.1	XP_026730217.1
INSECT07094	XP_001660556.1,XP_021712000.1	XP_016921388.1	XP_393186.1	XP_028037537.1	XP_004925115.1	NP_648990.1	XP_030037442.1	XP_013174307.1	XP_022819167.1	XP_974218.2	XP_026744914.1
INSECT07122	XP_001661488.1	XP_016917373.1	XP_006569916.1	XP_028026817.1	XP_021208052.1	NP_608575.1	XP_030031742.1	XP_013167535.1	XP_022831719.1	XP_969121.2	XP_026740499.1,XP_026745162.1
INSECT07235	XP_021695709.1	XP_028523350.1	XP_016772927.1	XP_028029947.1	XP_012549208.1	NP_611535.1	XP_030022158.1	XP_013176559.1	XP_022821990.1	XP_015838454.1	XP_026738917.1,XP_026738919.1
INSECT07242	XP_021697029.1	XP_016919159.1	XP_003251725.1	XP_028041164.1	XP_021204508.1	NP_001260714.1,NP_610184.2	XP_030029327.1	XP_013180062.1	XP_022822764.1	XP_970065.3	XP_026724504.1
INSECT07265	XP_021698606.1	XP_016921356.1	XP_394949.4	XP_028032603.1	XP_004932447.1	NP_001246283.1,NP_610810.2	XP_030021857.1	XP_013176696.1	XP_022821782.1	XP_967484.2	XP_026731549.1
INSECT07290	XP_021701189.1	XP_016917296.1,XP_028524072.1	XP_006564911.3	XP_028033852.1	XP_004923050.1	NP_609888.2	XP_030030935.1	XP_013163410.1	XP_022818675.1	XP_975350.1	XP_026726496.1
INSECT07318	XP_021704883.1	XP_016913470.1	XP_395697.2	XP_028030458.1	NP_001037050.1	NP_524551.2	XP_030024758.1	XP_013182216.1	XP_022819875.1	XP_967501.2	XP_026742651.1,XP_026742653.1
INSECT07319	XP_021704981.1	XP_028523277.1	XP_016767519.2	XP_028027412.1	NP_001036845.1	NP_523547.1	XP_030035955.1	XP_013174948.1	XP_022829599.1,XP_022829602.1	XP_969639.1	XP_026747486.1
INSECT07525	XP_001648490.1	XP_016918784.1	XP_006567267.1	XP_028030748.1	NP_001036957.1	NP_477354.1	XP_030026457.1	XP_013179357.1,XP_013179367.1	XP_022814298.1	XP_015840059.1	XP_026732808.1
INSECT07554	XP_001649604.1	XP_016909995.1	XP_393051.1	XP_028036395.1	XP_004926521.1	NP_652608.1	XP_030026716.1	XP_013178021.1	XP_022815886.1	XP_971596.1	XP_026729424.1
INSECT07647	XP_001653862.1	XP_016915837.1	XP_624438.1	XP_028036313.1	XP_004932950.1	NP_648553.1	XP_030026036.1	XP_013172258.1	XP_022830226.1	XP_971137.1	XP_026732013.1
INSECT07685	XP_001655231.2	XP_016906865.1	XP_006567927.1	XP_028031249.1	XP_004924093.1	NP_650257.1	XP_030037809.1	XP_013170825.1	XP_022817507.1	XP_975549.1	XP_026725710.1
INSECT07736	XP_001657106.1	XP_016904560.1	XP_392115.1	XP_028025586.1	NP_001040517.1	NP_659573.1	XP_030030509.1	XP_013170108.1	XP_022837785.1	XP_970112.1	XP_026738961.1
INSECT07753	XP_001657714.1	XP_016920945.1	XP_393469.2	XP_028039814.1	NP_001036918.1	NP_523984.1	XP_030035441.1	XP_013168124.1	XP_022826719.1	XP_967422.1	XP_026726387.1
INSECT07780	XP_001658795.2	XP_016918141.1	XP_393076.1	XP_028041681.1	XP_004924844.1	NP_649160.1	XP_030031372.1	XP_013182246.1	XP_022819665.1	XP_968968.1	XP_026746752.1
INSECT07783	XP_001658908.2	XP_016907188.1	XP_623301.2	XP_028029267.1	XP_004931696.1	NP_573081.1	XP_030026023.1	XP_013180065.1	XP_022823173.1	XP_975392.1	XP_026733378.1
INSECT07817	XP_001660405.1	XP_028521471.1	XP_394503.6	XP_028033459.1	XP_004928627.1	NP_573334.1	XP_030039819.1	XP_013167163.1	XP_022818579.1	XP_974413.2	XP_026728700.1
INSECT07850	XP_001661529.1	XP_016915980.1	XP_001119916.1	XP_028044065.1	XP_004932003.1	NP_732199.2	XP_030034374.1	XP_013178057.1	XP_022816473.1	XP_974567.2	XP_026739794.1
INSECT07879	XP_001662847.2	XP_016916259.1	XP_623832.1	XP_028038032.1	NP_001073348.1	NP_610418.1	XP_030035453.1	XP_013173573.1	XP_022828245.1	XP_975299.1	XP_026734074.1
INSECT07895	XP_001663521.2	XP_016904252.1	XP_003249581.1	XP_028041011.1	XP_012550513.1	NP_611232.1	XP_030020034.1	XP_013172475.1	XP_022830038.1	XP_967515.1	XP_026738379.1
INSECT07911	XP_001664143.2	XP_016907410.1	XP_395653.2	XP_028035985.1	XP_004923655.1	NP_610090.1	XP_030037088.1	XP_013170207.1	XP_022814124.1	XP_969791.1	XP_026725130.1
INSECT07924	XP_011493503.2	XP_016921010.1	XP_397127.5	XP_028025424.1	XP_004929153.1	NP_477043.1	XP_030027462.1	XP_013181051.1	XP_022820786.1	XP_001816128.1	XP_026737739.1
INSECT07985	XP_021700258.1	XP_028525679.1	XP_026295498.1	XP_028043975.1	XP_004925875.1	NP_610455.1	XP_030036751.1	XP_013169307.1	XP_022830921.1	XP_970433.1	XP_026725307.1
INSECT08031	XP_021706108.1	XP_016904259.1	XP_026301837.1	XP_028032351.1	XP_004927204.1	NP_611300.2	XP_030029845.1	XP_013169524.1	XP_022831238.1	XP_972141.2	XP_026725416.1
INSECT08274	XP_001652303.1	XP_016920509.1	XP_393683.4	XP_028035057.1	XP_012551080.1	NP_610554.1	XP_030026825.1	XP_013175848.1	XP_022821815.1	XP_967054.1	XP_026731289.1
INSECT08279	XP_001653165.1	XP_016912212.1	XP_624938.1	XP_028030768.1	NP_001040404.1	NP_524774.1	XP_030034285.1	XP_013174300.1	XP_022818971.1	XP_969739.1	XP_026725662.1
INSECT08421	XP_001663718.1	XP_016908679.1	NP_001171495.1	XP_028037956.1	NP_001040464.1	NP_524387.1	XP_030037810.1	XP_013165298.1	XP_022827402.1	XP_967356.1	XP_026729378.1
