# Supplementary material for: Proteomic Identification of Bombyx mori Organelles Using the Engineered Ascorbate Peroxidase APEX and Development of Silkworm Organelle Proteome Database (SilkOrganPDB)
Source: Int J Mol Sci. 2021 May 10;22(9):5051. doi: 10.3390/ijms22095051 (PMC8126250; doi:10.3390/ijms22095051)
Supplement: Supplementary file 1 [file ijms-22-05051-s001.zip › Table_S7.xlsx]

## Sheet: Sheet1
Table S7. Silkworm mitochondrial matrix proteins homologous to D. melanogaster proteins with multiple subcellular location in ComPPI v2.1.1
Query_id	Query_length	Query_start	Query_end	Subject_id	Subject_length	Subject_start	Subject_end	Identity	Positive	Gap	Align_length	Score	E_value	Query_annotation	Subject_annotation
NP_001093309.1	1308	370	1126	tr|Q9VZ55|Q9VZ55_DROME	1288	443	1263	0.36	0.55	0.11	833	424	6e-129	gi:153792023 MLE protein OS=Bombyx mori p50T OX=7091	GH07148p OS=Drosophila melanogaster OX=7227 GN=Dmel\CG1582 PE=1 SV=2
NP_001098066.2	899	145	899	sp|Q7PLK0|AGO3_DROME	867	122	867	0.35	0.57	0.02	759	493	5e-163	gi:166706856 piwi-like protein Siwi OS=Bombyx morip50T OX=7091	Protein argonaute-3 OS=Drosophila melanogaster OX=7227 GN=AGO3 PE=1 SV=3
NP_001166192.1	1230	33	281	tr|Q9W4Z9|Q9W4Z9_DROME	535	63	281	0.19	0.39	0.18	257	58.2	3e-10	gi:289629216 coatomer protein complex subunit alphaOS=Bombyx mori p50T OX=7091	U3 small nucleolar RNA-associated protein 15 homolog OS=Drosophila melanogaster OX=7227 GN=Dmel\CG3071 PE=1 SV=1
NP_001180543.1	1677	11	1675	tr|A1ZAW0|A1ZAW0_DROME	1722	5	1717	0.31	0.48	0.13	1805	701	0	gi:302318908 dicer-2 OS=Bombyx mori p50T OX=7091	Dicer-2, isoform A OS=Drosophila melanogaster OX=7227 GN=Dcr-2 PE=1 SV=1
XP_004924684.1	714	258	636	sp|Q07886|DDX49_DROME	521	31	384	0.37	0.52	0.1	386	198	2e-57	gi:512899595 ATP-dependent RNA helicase DDX3X isoformX1 OS=Bombyx mori p50T OX=7091	Probable ATP-dependent RNA helicase Dbp45A OS=Drosophila melanogaster OX=7227 GN=Dbp45A PE=2 SV=2
XP_004930994.2	885	1	877	sp|O18388|IMB_DROME	884	1	877	0.64	0.78	0	877	1181	0	gi:827557565 LOW QUALITY PROTEIN: importin subunitbeta-1 OS=Bombyx mori p50T OX=7091	Importin subunit beta OS=Drosophila melanogaster OX=7227 GN=Fs(2)Ket PE=1 SV=2
XP_012545276.1	899	145	899	sp|Q7PLK0|AGO3_DROME	867	122	867	0.35	0.57	0.02	759	493	5e-163	gi:827545495 aubergine protein isoform X1 OS=Bombyxmori p50T OX=7091	Protein argonaute-3 OS=Drosophila melanogaster OX=7227 GN=AGO3 PE=1 SV=3
XP_012547297.1	1366	993	1113	sp|Q8INB9|AKT1_DROME	611	349	466	0.25	0.45	0.04	122	48.1	5e-07	gi:827550690 vascular endothelial growth factorreceptor 1 isoform X1 OS=Bombyx mori p50T OX=7091	RAC serine/threonine-protein kinase OS=Drosophila melanogaster OX=7227 GN=Akt1 PE=1 SV=3
XP_012547298.1	1357	984	1104	sp|Q8INB9|AKT1_DROME	611	349	466	0.25	0.45	0.04	122	48.1	4e-07	gi:827550692 vascular endothelial growth factorreceptor 1 isoform X2 OS=Bombyx mori p50T OX=7091	RAC serine/threonine-protein kinase OS=Drosophila melanogaster OX=7227 GN=Akt1 PE=1 SV=3
XP_021204042.1	3601	219	328	sp|P46150|MOEH_DROME	578	98	212	0.3	0.47	0.04	115	57	2e-09	gi:1200724350 talin-1 OS=Bombyx mori p50T OX=7091	Moesin/ezrin/radixin homolog 1 OS=Drosophila melanogaster OX=7227 GN=Moe PE=1 SV=2
XP_021204838.1	718	1	501	sp|P27619|DYN_DROME	877	1	489	0.47	0.65	0.06	509	436	3e-143	gi:1200727119 dynamin-1-like protein OS=Bombyx morip50T OX=7091	Dynamin OS=Drosophila melanogaster OX=7227 GN=shi PE=1 SV=2
XP_021205409.1	1058	570	995	sp|Q9VAW5|LARP_DROME	1673	1089	1517	0.58	0.7	0.07	442	500	1e-156	gi:1200713804 la-related protein 1 OS=Bombyx morip50T OX=7091	La-related protein 1 OS=Drosophila melanogaster OX=7227 GN=larp PE=1 SV=5
XP_021207451.1	746	254	469	tr|Q9VL02|Q9VL02_DROME	369	133	328	0.33	0.51	0.14	221	94	2e-22	gi:1200736582 vesicle-fusing ATPase 1 OS=Bombyx morip50T OX=7091	GH08677p OS=Drosophila melanogaster OX=7227 GN=nmd PE=2 SV=1
XP_021207858.1	1677	11	1675	tr|A1ZAW0|A1ZAW0_DROME	1722	5	1717	0.31	0.48	0.13	1805	701	0	gi:1200738126 dicer-2 isoform X1 OS=Bombyx mori p50TOX=7091	Dicer-2, isoform A OS=Drosophila melanogaster OX=7227 GN=Dcr-2 PE=1 SV=1
NP_001036957.1	541	361	476	tr|Q9VBA1|Q9VBA1_DROME	469	229	345	0.3	0.54	0.01	117	65.9	3e-13	gi:112983280 Hsc70/Hsp90-organizing protein HOPOS=Bombyx mori p50T OX=7091	Spag1 axonemal dynein assembly factor OS=Drosophila melanogaster OX=7227 GN=Spag1 PE=4 SV=2
NP_001037051.1	738	428	724	sp|Q8INB9|AKT1_DROME	611	261	555	0.38	0.57	0.01	298	214	2e-62	gi:112983098 protein kinase, cGMP-dependent, type IOS=Bombyx mori p50T OX=7091	RAC serine/threonine-protein kinase OS=Drosophila melanogaster OX=7227 GN=Akt1 PE=1 SV=3
NP_001037396.1	676	2	623	sp|P11147|HSP7D_DROME	651	5	627	0.73	0.86	0	624	952	0	gi:113676411 heat shock protein 70 OS=Bombyx morip50T OX=7091	Heat shock 70 kDa protein cognate 4 OS=Drosophila melanogaster OX=7227 GN=Hsc70-4 PE=1 SV=3
NP_001040138.1	386	95	384	sp|Q9V7N5|VATC_DROME	836	545	834	0.79	0.9	0	290	491	4e-170	gi:114050729 vacuolar ATPase subunit C OS=Bombyx morip50T OX=7091	V-type proton ATPase subunit C OS=Drosophila melanogaster OX=7227 GN=Vha44 PE=2 SV=5
NP_001093319.1	316	19	65	tr|Q9VIS0|Q9VIS0_DROME	154	36	82	0.38	0.66	0	47	46.6	3e-08	gi:153792009 heterogeneous nuclear ribonucleoproteinA1 OS=Bombyx mori p50T OX=7091	Uncharacterized protein, isoform A OS=Drosophila melanogaster OX=7227 GN=cg10466 PE=4 SV=1
NP_001188507.1	1360	76	403	sp|Q8INB9|AKT1_DROME	611	265	590	0.36	0.57	0.05	335	208	1e-58	gi:320202931 Rho-associated protein kinase OS=Bombyxmori p50T OX=7091	RAC serine/threonine-protein kinase OS=Drosophila melanogaster OX=7227 GN=Akt1 PE=1 SV=3
NP_001296526.1	640	2	607	sp|P11147|HSP7D_DROME	651	5	611	0.75	0.88	0	608	960	0	gi:829569695 heat shock protein 70 A1 OS=Bombyx morip50T OX=7091	Heat shock 70 kDa protein cognate 4 OS=Drosophila melanogaster OX=7227 GN=Hsc70-4 PE=1 SV=3
XP_004925435.1	895	600	857	sp|Q9VG73|ILF2_DROME	396	100	353	0.24	0.47	0.08	266	76.6	2e-16	gi:512902688 zinc finger RNA-binding protein isoformX3 OS=Bombyx mori p50T OX=7091	Interleukin enhancer-binding factor 2 homolog OS=Drosophila melanogaster OX=7227 GN=CG5641 PE=2 SV=1
XP_004926521.1	456	1	455	sp|Q9VH07|RUVB1_DROME	456	1	455	0.81	0.91	0	455	743	0	gi:512907753 ruvB-like helicase 1 OS=Bombyx mori p50TOX=7091	RuvB-like helicase 1 OS=Drosophila melanogaster OX=7227 GN=pont PE=1 SV=1
XP_004927455.2	432	195	350	tr|Q9W4Z9|Q9W4Z9_DROME	535	138	281	0.28	0.43	0.08	156	42.7	4e-06	gi:827549605 probable histone-binding protein Caf1OS=Bombyx mori p50T OX=7091	U3 small nucleolar RNA-associated protein 15 homolog OS=Drosophila melanogaster OX=7227 GN=Dmel\CG3071 PE=1 SV=1
XP_004927888.1	814	1	523	sp|P11147|HSP7D_DROME	651	1	529	0.34	0.53	0.07	545	293	2e-90	gi:512913407 97 kDa heat shock protein isoform X2OS=Bombyx mori p50T OX=7091	Heat shock 70 kDa protein cognate 4 OS=Drosophila melanogaster OX=7227 GN=Hsc70-4 PE=1 SV=3
XP_004928315.1	899	116	260	tr|A1ZAN2|A1ZAN2_DROME	965	410	544	0.39	0.54	0.07	145	98.6	8e-23	gi:512915135 alpha-actinin, sarcomeric isoform X1OS=Bombyx mori p50T OX=7091	Eps15 homology domain containing protein-binding protein 1, isoform G OS=Drosophila melanogaster OX=7227 GN=Ehbp1 PE=1 SV=2
XP_004928316.1	899	116	260	tr|A1ZAN2|A1ZAN2_DROME	965	410	544	0.39	0.56	0.07	145	103	2e-24	gi:512915138 alpha-actinin, sarcomeric isoform X2OS=Bombyx mori p50T OX=7091	Eps15 homology domain containing protein-binding protein 1, isoform G OS=Drosophila melanogaster OX=7227 GN=Ehbp1 PE=1 SV=2
XP_004928591.2	904	7	883	sp|P27619|DYN_DROME	877	1	876	0.8	0.88	0.02	887	1405	0	gi:1200728903 dynamin isoform X5 OS=Bombyx mori p50TOX=7091	Dynamin OS=Drosophila melanogaster OX=7227 GN=shi PE=1 SV=2
XP_004928592.1	872	7	853	sp|P27619|DYN_DROME	877	1	829	0.8	0.87	0.03	850	1357	0	gi:512916249 dynamin isoform X7 OS=Bombyx mori p50TOX=7091	Dynamin OS=Drosophila melanogaster OX=7227 GN=shi PE=1 SV=2
XP_004929696.1	913	1	78	sp|Q7KTX7|PRKN_DROME	482	30	106	0.41	0.65	0.01	78	62	1e-11	gi:512920693 polyubiquitin-A OS=Bombyx mori p50TOX=7091	E3 ubiquitin-protein ligase parkin OS=Drosophila melanogaster OX=7227 GN=park PE=1 SV=1
XP_004934049.2	145	1	107	sp|Q7KTX7|PRKN_DROME	482	30	138	0.36	0.57	0.04	110	65.9	3e-15	gi:1200742120 polyubiquitin-like, partial OS=Bombyxmori p50T OX=7091	E3 ubiquitin-protein ligase parkin OS=Drosophila melanogaster OX=7227 GN=park PE=1 SV=1
XP_012544435.1	1443	112	1436	sp|Q9VF26|SPNE_DROME	1434	100	1427	0.36	0.54	0.07	1378	731	0	gi:827542782 probable ATP-dependent RNA helicasespindle-E isoform X1 OS=Bombyx mori p50T OX=7091	Probable ATP-dependent RNA helicase spindle-E OS=Drosophila melanogaster OX=7227 GN=spn-E PE=2 SV=1
XP_012545237.1	527	8	314	tr|Q0E8K8|Q0E8K8_DROME	342	10	306	0.26	0.42	0.05	309	92.4	2e-22	gi:827545378 arrestin domain-containing protein 17OS=Bombyx mori p50T OX=7091	FI21816p1 OS=Drosophila melanogaster OX=7227 GN=Vdup1 PE=2 SV=1
XP_012547207.1	840	1	523	sp|P11147|HSP7D_DROME	651	1	529	0.34	0.53	0.07	545	293	2e-90	gi:827550449 97 kDa heat shock protein isoform X1OS=Bombyx mori p50T OX=7091	Heat shock 70 kDa protein cognate 4 OS=Drosophila melanogaster OX=7227 GN=Hsc70-4 PE=1 SV=3
XP_012547208.1	840	1	523	sp|P11147|HSP7D_DROME	651	1	529	0.34	0.53	0.07	545	293	2e-90	gi:827550451 97 kDa heat shock protein isoform X1OS=Bombyx mori p50T OX=7091	Heat shock 70 kDa protein cognate 4 OS=Drosophila melanogaster OX=7227 GN=Hsc70-4 PE=1 SV=3
XP_012547877.1	918	7	897	sp|P27619|DYN_DROME	877	1	876	0.79	0.86	0.04	901	1394	0	gi:827552106 dynamin isoform X1 OS=Bombyx mori p50TOX=7091	Dynamin OS=Drosophila melanogaster OX=7227 GN=shi PE=1 SV=2
XP_012547878.1	904	7	883	sp|P27619|DYN_DROME	877	1	876	0.8	0.87	0.02	887	1398	0	gi:827552108 dynamin isoform X4 OS=Bombyx mori p50TOX=7091	Dynamin OS=Drosophila melanogaster OX=7227 GN=shi PE=1 SV=2
XP_012547879.1	881	7	853	sp|P27619|DYN_DROME	877	1	829	0.8	0.87	0.03	850	1357	0	gi:827552110 dynamin isoform X6 OS=Bombyx mori p50TOX=7091	Dynamin OS=Drosophila melanogaster OX=7227 GN=shi PE=1 SV=2
XP_012547971.1	624	43	613	sp|Q7PLI7|DCLK_DROME	748	153	743	0.53	0.67	0.08	605	620	0	gi:827552351 serine/threonine-protein kinase GA29083OS=Bombyx mori p50T OX=7091	Serine/threonine-protein kinase CG17528 OS=Drosophila melanogaster OX=7227 GN=CG17528 PE=1 SV=1
XP_012548794.1	153	1	107	sp|Q7KTX7|PRKN_DROME	482	30	138	0.37	0.58	0.04	110	69.3	2e-16	gi:827554447 polyubiquitin OS=Bombyx mori p50TOX=7091	E3 ubiquitin-protein ligase parkin OS=Drosophila melanogaster OX=7227 GN=park PE=1 SV=1
XP_012549888.1	1352	76	403	sp|Q8INB9|AKT1_DROME	611	265	590	0.36	0.57	0.05	335	208	1e-58	gi:827557234 rho-associated protein kinase isoform X1OS=Bombyx mori p50T OX=7091	RAC serine/threonine-protein kinase OS=Drosophila melanogaster OX=7227 GN=Akt1 PE=1 SV=3
XP_021202076.1	527	5	527	sp|Q8T079|GLYR1_DROME	602	20	602	0.42	0.61	0.13	590	454	2e-156	gi:1200717504 putative oxidoreductase GLYR1 homologisoform X2 OS=Bombyx mori p50T OX=7091	Putative oxidoreductase GLYR1 homolog OS=Drosophila melanogaster OX=7227 GN=Ndf PE=1 SV=1
XP_021202544.1	1362	31	1355	sp|Q9VF26|SPNE_DROME	1434	100	1427	0.36	0.54	0.07	1378	731	0	gi:1200719135 probable ATP-dependent RNA helicasespindle-E isoform X2 OS=Bombyx mori p50T OX=7091	Probable ATP-dependent RNA helicase spindle-E OS=Drosophila melanogaster OX=7227 GN=spn-E PE=2 SV=1
XP_021202948.1	4057	191	282	tr|A1ZAN2|A1ZAN2_DROME	965	442	533	0.39	0.59	0.02	93	75.9	6e-15	gi:1200720577 LOW QUALITY PROTEIN: spectrin betachain, non-erythrocytic 2 OS=Bombyx mori p50T OX=7091	Eps15 homology domain containing protein-binding protein 1, isoform G OS=Drosophila melanogaster OX=7227 GN=Ehbp1 PE=1 SV=2
XP_021203181.1	942	647	904	sp|Q9VG73|ILF2_DROME	396	100	353	0.24	0.47	0.08	266	76.6	2e-16	gi:1200721367 zinc finger RNA-binding protein isoformX1 OS=Bombyx mori p50T OX=7091	Interleukin enhancer-binding factor 2 homolog OS=Drosophila melanogaster OX=7227 GN=CG5641 PE=2 SV=1
XP_021203182.1	924	629	886	sp|Q9VG73|ILF2_DROME	396	100	353	0.24	0.47	0.08	266	76.6	2e-16	gi:1200721369 zinc finger RNA-binding protein isoformX2 OS=Bombyx mori p50T OX=7091	Interleukin enhancer-binding factor 2 homolog OS=Drosophila melanogaster OX=7227 GN=CG5641 PE=2 SV=1
XP_021204172.1	575	2	418	sp|P11147|HSP7D_DROME	651	5	420	0.8	0.9	0	417	697	0	gi:1200724839 heat shock protein 70 A2 OS=Bombyx morip50T OX=7091	Heat shock 70 kDa protein cognate 4 OS=Drosophila melanogaster OX=7227 GN=Hsc70-4 PE=1 SV=3
XP_021205047.1	925	116	260	tr|A1ZAN2|A1ZAN2_DROME	965	410	544	0.39	0.54	0.07	145	98.6	1e-22	gi:1200727904 alpha-actinin, sarcomeric isoform X3OS=Bombyx mori p50T OX=7091	Eps15 homology domain containing protein-binding protein 1, isoform G OS=Drosophila melanogaster OX=7227 GN=Ehbp1 PE=1 SV=2
XP_021205297.1	912	1	891	sp|P27619|DYN_DROME	877	1	876	0.79	0.86	0.04	901	1400	0	gi:1200728898 dynamin isoform X2 OS=Bombyx mori p50TOX=7091	Dynamin OS=Drosophila melanogaster OX=7227 GN=shi PE=1 SV=2
XP_021205298.1	909	7	888	sp|P27619|DYN_DROME	877	1	876	0.79	0.87	0.03	892	1399	0	gi:1200728900 dynamin isoform X3 OS=Bombyx mori p50TOX=7091	Dynamin OS=Drosophila melanogaster OX=7227 GN=shi PE=1 SV=2
XP_021205299.1	854	7	853	sp|P27619|DYN_DROME	877	1	829	0.8	0.87	0.03	850	1359	0	gi:1200728908 dynamin isoform X8 OS=Bombyx mori p50TOX=7091	Dynamin OS=Drosophila melanogaster OX=7227 GN=shi PE=1 SV=2
XP_021205313.1	1663	1496	1598	sp|P13709|FSH_DROME	2038	37	135	0.29	0.49	0.08	105	48.9	4e-07	gi:1200728962 ATP-dependent helicase brm OS=Bombyxmori p50T OX=7091	Homeotic protein female sterile OS=Drosophila melanogaster OX=7227 GN=fs(1)h PE=1 SV=2
XP_021206272.1	900	14	764	sp|O18388|IMB_DROME	884	8	745	0.2	0.37	0.18	819	68.9	1e-13	gi:1200732390 transportin-1 OS=Bombyx mori p50TOX=7091	Importin subunit beta OS=Drosophila melanogaster OX=7227 GN=Fs(2)Ket PE=1 SV=2
XP_021206795.1	1775	1465	1665	sp|Q9W0G1|PTP61_DROME	548	60	287	0.27	0.45	0.14	231	54.7	6e-09	gi:1200734291 tyrosine-protein phosphatasenon-receptor type 23 OS=Bombyx mori p50T OX=7091	Tyrosine-protein phosphatase non-receptor type 61F OS=Drosophila melanogaster OX=7227 GN=Ptp61F PE=1 SV=1
XP_021206993.1	5674	203	306	tr|A1ZAN2|A1ZAN2_DROME	965	437	540	0.34	0.56	0.02	105	75.5	9e-15	gi:1200714356 microtubule-actin cross-linking factor1, isoforms 1/2/3/5 OS=Bombyx mori p50T OX=7091	Eps15 homology domain containing protein-binding protein 1, isoform G OS=Drosophila melanogaster OX=7227 GN=Ehbp1 PE=1 SV=2
XP_021207274.1	466	283	447	sp|P25823|TUD_DROME	2515	365	529	0.33	0.54	0.04	168	94.4	3e-22	gi:1200735981 maternal protein tudor, partialOS=Bombyx mori p50T OX=7091	Maternal protein tudor OS=Drosophila melanogaster OX=7227 GN=tud PE=1 SV=2
XP_021208504.1	386	95	384	sp|Q9V7N5|VATC_DROME	836	545	834	0.79	0.9	0	290	491	4e-170	gi:1200740318 vacuolar ATPase subunit C isoform X1OS=Bombyx mori p50T OX=7091	V-type proton ATPase subunit C OS=Drosophila melanogaster OX=7227 GN=Vha44 PE=2 SV=5
XP_021208643.1	459	110	421	sp|Q07886|DDX49_DROME	521	9	317	0.34	0.5	0.08	323	150	5e-42	gi:1200740831 probable ATP-dependent RNA helicaseDDX17 OS=Bombyx mori p50T OX=7091	Probable ATP-dependent RNA helicase Dbp45A OS=Drosophila melanogaster OX=7227 GN=Dbp45A PE=2 SV=2
